# Supplementary material for: Violence against women migrant workers in Thailand: A cross-sectional study on experiences, impact, and help seeking
Source: PLoS One. 2026 Apr 1;21(4):e0345790. doi: 10.1371/journal.pone.0345790 (PMC13042863; doi:10.1371/journal.pone.0345790)
Supplement: S1 File — (XLSX) [file pone.0345790.s001.xlsx]

## Sheet: Sheet1
residence	Age	In which country were you born	Marital status	How come to thai this time	kind of work in Thailand : Food trade	kind of work in Thailand : Garment factory work	kind of work in Thailand : Other factory works	kind of work in Thailand : Construction	kind of work in Thailand : Agriculture	kind of work in Thailand : Fisheries	kind of work in Thailand : Seafood production	kind of work in Thailand : Other food production	kind of work in Thailand : Housework / Help	kind of work in Thailand : Entertainment	kind of work in Thailand : Cleaning	kind of work in Thailand : Care taking	kind of work in Thailand : Massage	kind of work in Thailand : Karaoke shop worker	kind of work in Thailand : Sex work	kind of work in Thailand : Housework / Housewife (unpaid)	kind of work in Thailand : Unemployed / Not working / Student	kind of work in Thailand : Other	Did anyone treat you badly or discriminate against you during the Coronavirus Ou	Did you lost your job because of COVID-19 pandemic	Did you lose your income during the COVID-19 pandemic compared to your usual inc	Partner_Economic abuse and financial control	Partner_Cyberbullying and using social media	Partner_Psychological Violence	Partner_Physical Violence	Partner_Sexual Violence	Violence by partner	Non partner_Economic abuse and financial control	Non partner_Cyberbullying and using social media	Non partner_Psychological Violence	Non partner_Physical Violence	Non partner_Sexual Violence	Violence by non-partner	Violence experience/Impact	How do you feel about these difficult experiences : It has no effect on how I fe	How do you feel about these difficult experiences : I feel ashamed or embarrass	How do you feel about these difficult experiences : Feeling scared or insecure	How do you feel about these difficult experiences : Concerned about the safety o	How do you feel about these difficult experiences : Sad, feeling hopeless or dep	How do you feel about these difficult experiences : Feelings of anger	How do you feel about these difficult experiences : Other	Impact of violence	these difficult experiences affect adverse effects on your job : Did not affect	these difficult experiences affect adverse effects on your job : I was distracte	these difficult experiences affect adverse effects on your job : I could not foc
2	28	3	3	2	no	no	yes	no	no	no	no	no	no	no	no	no	no	no	no	no	no	no	no	Lost	Lost	no	no	no	no	no	no	no	no	no	no	no	no	no
1	25	2	1	1	yes	no	no	no	no	no	no	no	no	no	no	no	no	no	no	no	no	no	yes	Lost	Lost							no	no	yes	no	no	yes	yes	no	yes	no	no	no	no	no	yes	yes	no	no
1	30	2	2	2	no	no	no	no	no	no	no	no	no	no	yes	no	no	no	no	yes	no	no	no	Not lost	Not lost	no	no	no	no	no	no	no	no	no	no	no	no	no
1	43	3	2	2	no	no	no	no	no	no	no	no	no	no	yes	no	no	no	no	no	no	no	no	Not lost	Not lost	yes	no	yes	no	no	yes	no	no	no	no	no	no	yes	yes	no	no	no	no	no	no	no	yes	no	no
1	35	3	2	1	no	no	no	no	no	no	no	no	yes	no	no	no	no	no	no	no	no	sale staff	yes	Not lost	Lost	yes	no	no	yes	yes	yes	yes	no	no	no	yes	yes	yes	yes	yes	yes	no	no	yes	no	yes	no	no	no
1	22	2	2	2	no	no	no	no	no	no	no	no	no	no	no	no	no	no	no	no	no	sale staff	yes	Not lost	Not lost	no	no	no	no	no	no	no	no	yes	no	no	yes	yes	no	yes	no	no	no	no	no	yes	yes	no	no
2	24	3	2	2	no	no	yes	no	no	no	no	no	no	no	no	no	no	no	no	no	no	yes	no	Not lost	Not lost	no	no	yes	no	no	yes	no	no	no	no	no	no	yes	yes	no	yes	no	no	yes	no	yes	no	no	yes
1	35	3	4	1	no	no	no	no	no	no	no	no	yes	no	no	no	no	no	no	no	no	no	yes	Lost	Lost	yes	no	yes	no	no	yes	no	no	yes	no	no	yes	yes	yes	yes	yes	no	no	yes	no	yes	no	yes	no
2	26	3	2	1	yes	no	no	no	no	no	no	no	no	no	no	no	no	no	no	no	no	no	no	Not lost	Not lost	no	no	no	no	no	no	no	no	no	no	no	no	no
1	53	3	4	1	no	yes	no	no	no	no	no	no	yes	no	no	no	no	no	no	no	no	no	yes	Not lost	Not lost	yes	no	yes	yes	yes	yes	yes	no	yes	yes	yes	yes	yes	no	no	yes	no	no	no	no	yes	yes	no	no
2	42	3	2	2	no	no	no	no	yes	no	no	no	no	no	no	no	no	no	no	no	no	no	no	Not lost	Lost	no	no	no	no	no	no	no	no	no	no	no	no	no
1	35	3	1	2	no	no	yes	no	no	no	no	no	no	no	no	no	no	no	no	no	no	no	no	Not lost	Not lost							no	no	yes	yes	yes	yes	yes	yes	no	no	no	no	no	no	no	yes	no	no
1	22	2	1	2	no	no	no	no	no	no	no	no	no	no	no	no	no	no	no	no	no	sale staff	yes	Not lost	Lost							no	no	no	no	no	no	no
1	42	3	4	2	yes	no	no	no	no	no	no	no	yes	no	no	no	no	no	no	no	no	no	no	Not lost	Lost	yes	yes	yes	no	yes	yes	yes	yes	yes	no	yes	yes	yes	no	no	yes	no	no	no	no	yes	yes	no	no
1	25	3	4	1	no	no	yes	no	no	no	yes	yes	no	no	no	no	no	no	no	no	no	no	no	Not lost	Lost	yes	no	no	no	no	yes	no	no	no	no	no	no	yes	no	no	yes	no	no	no	no	yes	yes	no	no
2	40	3	2	2	no	no	no	yes	no	no	no	no	no	no	no	no	no	no	no	no	no	no	no	Lost	Lost	no	no	no	no	no	no	no	no	no	no	no	no	no
1	19	2	1	2	yes	no	no	no	no	no	no	no	no	no	no	no	no	no	no	no	no	no	no	Not lost	Not lost							no	no	no	no	no	no	no
2	42	3	4	2	no	no	yes	no	no	no	no	no	no	no	no	no	no	no	no	no	no	no	no	Not lost	Not lost	yes	no	yes	no	no	yes	yes	no	yes	no	no	yes	yes	yes	no	no	no	no	yes	no	yes	yes	no	no
1	28	1	2	1	yes	no	no	no	no	no	no	no	no	no	no	no	no	no	no	no	no	no	no	Not lost	Not lost	no	no	no	no	no	no	no	no	yes	no	no	yes	yes	no	yes	no	no	no	no	no	yes	yes	no	no
2	46	2	4	1	no	no	no	no	no	no	no	no	no	no	no	no	yes	no	no	no	no	no	no	Not lost	Not lost	no	no	no	no	no	no	no	no	no	no	no	no	no
2	45	1	2	1	no	no	no	no	no	no	no	no	no	no	no	yes	no	no	no	no	no	no	no	Not lost	Not lost	no	no	yes	no	yes	yes	no	no	no	no	no	no	yes	no	no	no	no	yes	no	no	yes	yes	no	no
1	41	3	3	1	no	no	no	no	no	no	no	no	no	no	no	no	no	no	no	no	no	yes	no	Lost	Lost	no	no	no	no	no	no	no	no	no	no	no	no	no
1	23	1	2	2	yes	no	no	no	no	no	no	no	no	no	no	no	no	no	no	no	no	yes	no	Lost	Lost	yes	yes	yes	yes	no	yes	yes	no	yes	yes	yes	yes	yes	no	no	yes	no	yes	no	no	yes	no	no	no
1	29	3	2	2	no	no	no	no	no	no	no	no	yes	no	no	no	no	no	no	no	no	no	yes	Not lost	Not lost	yes	yes	no	yes	yes	yes	yes	no	yes	yes	yes	yes	yes	no	yes	yes	no	no	no	no	yes	yes	no	no
1	23	1	1	1	yes	yes	no	no	no	no	no	no	no	no	no	no	no	no	no	no	no	no	no	Not lost	Not lost							no	no	no	no	no	no	no
1	22	2	2	2	yes	no	no	no	no	no	no	no	no	no	no	no	no	no	no	no	no	no	no	Not lost	Not lost	no	no	no	no	no	no	no	no	no	no	no	no	no
1	23	3	1	1	no	no	no	no	no	no	yes	no	no	no	no	no	no	no	no	no	no	no	no	Not lost	Not lost							no	no	yes	no	yes	yes	yes	no	yes	no	no	no	no	no	yes	yes	no	no
2	36	3	2	2	no	yes	no	yes	no	no	no	no	yes	no	no	no	no	no	no	no	no	no	no	Lost	Lost	no	no	no	no	no	no	yes	no	yes	no	yes	yes	yes	no	no	yes	no	no	no	no	yes	yes	no	no
2	48	3	2	1	yes	yes	no	yes	yes	no	yes	yes	yes	yes	no	yes	yes	no	no	yes	yes	yes	no	Not lost	Lost	no	no	no	no	no	no	no	no	no	no	no	no	no
1	59	3	4	2	no	no	yes	yes	no	no	no	no	no	no	yes	no	no	no	no	no	no	no	yes	Lost	Lost	yes	no	yes	yes	no	yes	yes	no	yes	no	no	yes	yes	no	yes	no	yes	no	no	no	yes	yes	no	no
2	35	3	4	1	yes	no	no	no	no	no	no	no	no	no	no	no	no	no	no	no	no	no	no	Lost	Lost	no	no	no	no	no	no	no	no	no	no	no	no	no
2	22	1	1	2	no	no	no	no	no	no	no	no	no	no	no	no	no	no	no	no	no	yes	no	Not lost	Not lost							no	no	no	no	no	no	no
2	45	3	4	1	no	no	no	yes	no	no	no	no	no	no	no	no	no	no	no	no	no	no	no	Lost	Lost	no	no	no	no	no	no	no	no	no	no	no	no	no
2	34	2	4	1	no	no	no	no	no	no	no	no	no	no	no	no	no	no	no	no	no	sale staff	no	Not lost	Not lost	no	no	no	no	no	no	no	no	no	no	no	no	no
1	50	3	2	1	no	no	yes	no	no	no	no	no	yes	no	no	no	no	no	no	no	no	yes	yes	Lost	Lost	yes	yes	yes	no	no	yes	yes	no	yes	yes	yes	yes	yes	yes	yes	yes	yes	yes	yes	yes	yes	no	no	yes
2	30	1	2	1	no	no	no	no	no	no	no	no	no	no	no	no	no	no	no	yes	no	no	no	Lost	Lost	no	no	no	no	yes	yes	no	no	no	no	no	no	yes	yes	no	no	no	no	no	no	no	yes	no	no
1	29	3	2	1	no	no	no	no	no	no	yes	no	no	no	no	no	no	no	no	no	no	no	yes	Not lost	Not lost	no	yes	no	no	no	yes	no	no	no	yes	yes	yes	yes	no	no	yes	no	yes	no	no	yes	yes	no	no
1	22	1	2	2	no	no	no	no	no	no	no	no	no	no	no	no	no	no	no	yes	no	no	no	Not lost	Not lost	no	no	no	no	no	no	no	no	no	no	no	no	no
1	34	3	2	1	no	no	yes	no	no	no	no	no	yes	no	no	no	no	no	no	no	no	no	yes	Lost	Lost	no	no	yes	yes	yes	yes	yes	no	yes	yes	yes	yes	yes	no	yes	no	no	yes	no	no	yes	no	no	yes
2	24	3	2	2	no	yes	no	no	no	no	no	no	no	no	no	no	no	no	no	no	no	no	yes	Lost	Lost	yes	no	yes	yes	no	yes	yes	no	yes	no	no	yes	yes	yes	no	yes	no	yes	yes	no	yes	yes	no	no
1	56	2	1	2	no	no	no	no	no	no	no	no	yes	no	no	no	no	no	no	no	no	no	no	Not lost	Not lost							no	no	no	no	no	no	no
2	38	2	1	1	no	no	no	no	yes	no	no	no	no	no	no	no	no	no	no	no	no	no	no	Not lost	Not lost							no	no	yes	no	no	yes	yes	no	yes	no	no	no	no	no	yes	yes	no	no
2	32	1	1	1	no	yes	no	no	no	no	no	no	no	no	no	no	no	no	no	no	no	no	no	Not lost	Not lost							yes	no	yes	no	no	yes	yes	yes	no	yes	no	yes	yes	no	yes	no	yes	yes
1	26	1	1	2	yes	yes	no	yes	no	no	no	no	no	no	no	no	no	no	no	no	no	no	no	Not lost	Lost							no	no	no	no	no	no	no
1	24	2	1	2	yes	no	no	no	no	no	no	no	no	no	no	no	no	no	no	no	no	no	no	Lost	Lost							no	no	no	no	no	no	no
1	25	3	2	1	yes	no	no	no	no	no	no	no	no	no	no	no	no	no	no	no	no	no	no	Lost	Lost	yes	no	yes	yes	yes	yes	yes	no	yes	yes	yes	yes	yes	yes	yes	yes	no	yes	yes	no	yes	yes	no	no
1	35	1	4	1	yes	yes	no	no	no	no	no	no	yes	no	no	no	no	no	no	no	no	no	no	Lost	Lost	yes	no	yes	no	no	yes	yes	no	yes	no	no	yes	yes	yes	yes	no	no	no	yes	no	yes	yes	no	no
2	41	3	3	2	no	yes	no	no	no	no	no	no	no	no	no	no	no	no	no	no	no	no	no	Lost	Lost	no	no	no	no	no	no	yes	no	yes	no	no	yes	yes	yes	no	yes	yes	yes	yes	no	yes	no	no	no
1	22	1	2	2	yes	no	no	yes	no	no	no	no	no	no	no	no	no	no	no	no	no	no	no	Lost	Lost	no	no	no	no	no	no	no	no	yes	yes	no	yes	yes	no	no	yes	no	no	no	no	yes	yes	no	no
2	35	1	2	1	no	no	no	no	no	no	no	no	no	yes	no	no	no	no	no	no	no	no	no	Not lost	Not lost	no	no	no	no	no	no	no	no	yes	no	yes	yes	yes	yes	yes	yes	no	yes	yes	no	yes	no	yes	yes
1	19	3	1	2	no	no	no	no	no	no	yes	no	no	no	no	no	no	no	no	no	no	no	no	Not lost	Not lost							no	no	no	no	no	no	yes	no	no	yes	no	no	no	no	yes	no	no	no
1	36	3	1	1	no	yes	no	no	no	no	no	no	no	no	no	no	no	no	no	no	no	yes	no	Lost	Lost							yes	no	yes	no	no	yes	yes	yes	no	yes	yes	yes	yes	yes	yes	no	no	yes
1	30	3	4	1	no	no	no	no	no	no	no	no	yes	no	no	no	no	no	no	no	no	no	no	Not lost	Not lost	yes	yes	yes	yes	yes	yes	yes	no	yes	yes	yes	yes	yes	yes	yes	yes	no	no	yes	no	yes	yes	no	no
1	49	3	3	1	no	no	yes	no	no	no	no	no	yes	no	no	no	no	no	no	no	no	no	no	Not lost	Not lost	yes	no	no	no	yes	yes	no	yes	yes	yes	yes	yes	yes	no	yes	no	no	yes	no	no	yes	yes	no	yes
2	42	3	3	1	no	no	no	no	no	no	no	no	yes	no	no	no	no	no	no	no	no	no	no	Not lost	Not lost	no	no	no	no	no	no	no	no	no	no	no	no	no
1	52	2	3	2	no	no	no	no	no	no	no	no	no	no	yes	no	no	no	no	no	no	no	no	Not lost	Not lost	no	no	no	no	no	no	no	no	no	no	no	no	no
1	36	1	2	2	no	no	no	no	no	no	no	no	no	no	yes	no	no	no	no	no	no	yes	no	Not lost	Lost	no	no	yes	no	no	yes	no	no	yes	no	no	yes	yes	no	no	no	no	no	no	yes	yes	yes	no	no
1	30	1	2	2	yes	no	no	no	no	no	no	no	no	no	no	no	no	no	no	no	no	no	no	Not lost	Lost	no	no	no	no	no	no	no	no	no	no	no	no	no
1	35	1	2	1	yes	no	no	no	no	no	no	no	no	no	no	no	no	no	no	no	no	no	no	Not lost	Lost	no	no	no	no	yes	yes	yes	yes	no	no	no	yes	yes	yes	yes	yes	no	no	yes	no	yes	yes	no	no
2	43	3	2	2	no	no	no	no	yes	no	no	no	no	no	yes	no	yes	no	no	no	no	no	no	Lost	Lost	yes	no	yes	yes	yes	yes	no	no	yes	no	no	yes	yes	yes	no	no	no	no	no	no	no	yes	no	no
1	22	2	2	2	yes	no	no	no	no	no	no	no	no	no	no	no	no	no	no	no	no	no	no	Not lost	Not lost	no	no	no	no	no	no	no	no	no	no	no	no	no
1	33	3	3	1	no	no	no	no	no	no	no	no	yes	no	no	no	no	no	no	no	no	yes	yes	Lost	Lost	yes	yes	yes	yes	yes	yes	yes	no	no	no	no	yes	yes	yes	no	no	no	no	yes	yes	yes	no	yes	no
1	18	1	1	1	yes	no	no	no	no	no	no	no	no	no	yes	no	no	no	no	no	no	yes	no	Lost	Lost							no	no	yes	no	no	yes	yes	no	yes	no	no	no	no	no	yes	yes	no	no
1	30	1	1	1	no	yes	no	no	no	no	no	no	no	no	no	no	no	no	no	no	no	yes	no	Lost	Lost							yes	no	yes	yes	no	yes	yes	no	no	yes	no	no	no	no	yes	yes	no	no
1	31	2	1	1	no	no	no	no	no	no	no	no	no	no	no	no	no	no	no	no	no	sale staff	no	Not lost	Not lost							no	no	yes	no	no	yes	yes	yes	yes	no	no	no	yes	no	yes	no	no	yes
2	63	3	2	2	no	yes	no	no	no	no	no	no	no	no	no	no	no	no	no	no	no	no	no	Lost	Lost	no	no	no	no	no	no	yes	no	no	no	no	yes	yes	yes	no	no	no	no	no	no	no	yes	no	no
2	25	3	2	2	no	no	no	no	no	no	no	no	yes	no	no	no	no	no	no	no	no	no	no	Not lost	Lost	no	no	no	no	no	no	no	no	no	no	no	no	no
1	23	3	1	1	no	no	no	no	no	no	yes	no	no	no	no	no	no	no	no	no	no	no	no	Not lost	Not lost							no	no	no	no	no	no	no
1	38	3	2	2	yes	no	no	no	no	no	no	no	yes	no	yes	no	no	no	no	no	no	no	yes	Lost	Lost	yes	yes	yes	yes	yes	yes	yes	yes	yes	yes	yes	yes	yes	yes	yes	no	yes	yes	yes	no	yes	yes	no	yes
1	33	2	2	2	no	no	no	yes	yes	no	no	no	no	no	yes	no	no	no	no	no	no	no	no	Not lost	Lost	no	no	yes	yes	no	yes	no	no	yes	yes	no	yes	yes	no	no	yes	no	no	no	no	yes	no	yes	no
1	24	2	2	1	no	no	yes	no	yes	no	no	no	no	no	no	no	no	no	no	no	no	no	no	Not lost	Not lost	no	no	yes	no	yes	yes	no	no	yes	no	no	yes	yes	yes	yes	no	no	no	yes	no	yes	no	yes	yes
2	40	1	1	1	no	no	no	no	no	no	no	no	no	no	no	no	no	no	no	no	no	yes	no	Not lost	Not lost							yes	no	yes	no	no	yes	yes	yes	yes	yes	no	no	yes	no	yes	no	yes	yes
1	25	2	1	2	yes	no	no	no	no	no	no	no	no	no	no	no	no	no	no	no	no	no	no	Not lost	Lost							no	no	no	no	no	no	no
1	19	2	1	1	yes	no	no	no	no	no	no	no	no	no	no	no	no	no	no	no	no	no	no	Lost	Lost							no	no	no	no	no	no	no
1	41	3	4	1	no	no	no	no	no	no	no	yes	no	no	yes	yes	no	no	no	no	no	no	no	Not lost	Not lost	no	no	yes	yes	no	yes	no	no	no	no	no	no	yes	no	yes	no	no	no	no	no	yes	yes	no	no
2	20	1	2	1	no	no	no	no	no	no	no	no	no	yes	no	no	no	no	no	no	no	no	no	Not lost	Not lost	yes	no	yes	no	no	yes	no	no	yes	no	no	yes	yes	yes	yes	no	no	no	yes	no	yes	no	yes	yes
1	36	3	2	1	no	no	no	no	no	no	no	no	yes	no	yes	no	no	no	no	no	no	no	no	Not lost	Not lost	no	no	no	yes	no	yes	no	no	yes	no	no	yes	yes	no	no	yes	yes	no	no	no	yes	yes	no	no
1	27	2	1	1	no	no	no	no	no	no	no	no	no	no	yes	no	no	no	no	no	no	no	no	Not lost	Not lost							no	no	no	no	yes	yes	yes	yes	no	no	no	no	no	no	no	yes	no	no
2	37	3	2	2	no	yes	no	no	no	no	no	no	no	no	no	no	no	no	no	no	no	no	no	Lost	Lost	no	no	no	no	no	no	no	no	yes	no	no	yes	yes	yes	no	no	no	no	yes	no	yes	yes	no	no
1	45	3	2	1	no	no	no	no	no	no	no	no	yes	no	no	no	no	no	no	no	no	no	yes	Not lost	Not lost	no	no	no	no	no	no	no	no	yes	no	no	yes	yes	no	yes	no	no	no	no	no	yes	yes	no	no
2	32	1	2	1	no	no	no	no	no	no	no	no	no	yes	no	no	no	no	no	no	no	no	no	Not lost	Not lost	no	yes	yes	no	no	yes	no	no	yes	no	no	yes	yes	yes	yes	yes	no	no	yes	no	yes	no	yes	yes
1	31	2	3	2	no	no	no	no	no	no	no	no	no	no	yes	no	no	no	no	no	no	no	yes	Not lost	Not lost	no	no	no	no	no	no	no	no	no	no	no	no	no
1	29	2	1	1	no	no	no	no	no	no	no	no	no	no	no	no	no	no	no	no	no	sale staff	no	Lost	Lost							no	no	no	no	yes	yes	yes	yes	no	no	no	no	yes	no	yes	yes	no	no
1	33	1	2	2	no	no	no	no	no	no	no	no	no	no	no	no	no	yes	no	no	no	no	no	Lost	Lost	no	no	no	yes	no	yes	no	no	no	no	no	no	yes	yes	no	yes	no	yes	yes	no	yes	no	no	yes
2	34	2	2	1	no	no	no	no	no	no	no	no	no	no	no	no	no	no	no	no	no	sale staff	no	Not lost	Lost	no	no	no	no	no	no	no	no	no	no	no	no	no
1	22	3	1	1	no	no	no	no	no	yes	no	no	no	no	no	no	no	no	no	no	no	no	no	Not lost	Not lost							no	yes	yes	yes	yes	yes	yes	no	no	no	yes	no	no	no	yes	yes	no	no
1	33	1	3	1	yes	no	no	no	no	no	no	no	no	no	no	no	no	no	no	no	no	yes	no	Lost	Lost	yes	yes	yes	yes	no	yes	no	no	no	no	no	no	yes	no	yes	yes	yes	no	no	no	yes	no	no	yes
1	45	1	3	1	no	no	no	no	no	no	no	no	no	no	yes	no	no	no	no	no	no	no	yes	Lost	Lost	yes	no	yes	no	no	yes	no	no	no	no	no	no	yes	yes	yes	yes	no	no	yes	no	yes	no	no	yes
1	38	3	2	1	no	no	no	no	no	no	no	no	yes	no	yes	no	no	no	no	no	no	no	yes	Not lost	Not lost	no	no	no	no	no	no	no	no	no	no	no	no	no
2	43	3	2	1	no	no	no	yes	no	no	no	no	no	no	no	no	no	no	no	no	no	no	no	Not lost	Lost	no	no	yes	no	no	yes	no	no	yes	no	no	yes	yes	no	yes	no	no	no	no	no	yes	yes	no	no
1	29	3	3	1	no	no	no	no	no	no	no	no	yes	no	yes	no	no	no	no	no	no	no	no	Not lost	Not lost	yes	yes	yes	yes	no	yes	yes	no	yes	no	yes	yes	yes	yes	yes	yes	no	no	yes	no	yes	no	yes	no
2	18	2	1	1	no	no	no	no	no	no	no	no	no	no	yes	no	no	no	no	no	no	no	no	Not lost	Not lost							no	no	yes	no	no	yes	yes	no	yes	no	no	no	no	no	yes	yes	no	no
1	22	2	2	2	yes	no	yes	no	no	no	no	no	no	no	no	no	no	no	no	no	no	no	no	Not lost	Lost	no	no	no	no	no	no	no	no	no	no	no	no	no
1	27	2	2	1	no	no	no	no	no	no	no	no	no	no	yes	no	no	no	no	no	no	no	no	Not lost	Not lost	no	no	no	no	no	no	no	no	no	no	no	no	no
2	35	3	3	2	yes	no	no	yes	no	no	no	no	yes	no	no	no	no	no	no	no	no	no	no	Not lost	Not lost	no	no	no	no	no	no	no	no	yes	no	no	yes	yes	no	yes	no	no	no	no	no	yes	yes	no	no
1	33	2	2	1	yes	no	no	no	no	no	no	no	no	no	no	no	no	no	no	no	no	no	no	Not lost	Lost	no	no	no	no	no	no	no	no	no	no	no	no	no
1	44	3	4	2	no	no	yes	no	no	no	no	no	yes	no	yes	no	no	no	no	no	no	yes	yes	Lost	Lost	no	no	yes	yes	no	yes	yes	no	no	no	yes	yes	yes	yes	yes	no	no	no	yes	no	yes	no	yes	no
1	27	2	4	1	no	no	no	no	no	no	no	no	no	no	yes	no	no	no	no	no	no	no	no	Not lost	Not lost	no	no	no	no	no	no	no	no	yes	no	no	yes	yes	no	yes	no	no	no	no	yes	yes	yes	no	no
2	30	2	2	1	no	no	no	no	no	no	no	no	no	no	yes	no	no	no	no	no	no	no	no	Not lost	Not lost	no	no	no	no	no	no	no	no	yes	no	no	yes	yes	no	yes	no	no	no	no	no	yes	yes	no	no
2	43	3	4	2	yes	no	no	no	no	no	no	no	yes	no	no	no	no	no	no	no	no	no	yes	Not lost	Lost	yes	no	yes	yes	yes	yes	yes	no	yes	yes	no	yes	yes	yes	no	yes	no	yes	yes	no	yes	no	no	yes
1	35	2	1	1	yes	no	no	no	no	no	no	no	no	no	no	no	no	no	no	no	no	no	no	Not lost	Lost							no	no	yes	no	yes	yes	yes	yes	no	no	no	no	no	no	no	yes	no	no
1	35	3	3	1	no	no	yes	no	no	no	no	no	yes	no	no	no	no	no	no	no	no	no	no	Not lost	Not lost	yes	yes	no	no	no	yes	yes	yes	no	no	yes	yes	yes	no	yes	yes	no	no	no	no	yes	yes	no	no
1	40	3	2	1	yes	no	yes	no	no	no	no	no	yes	no	no	no	no	no	no	no	no	no	no	Not lost	Lost	no	no	no	no	yes	yes	no	no	no	no	yes	yes	yes	no	yes	yes	no	no	no	no	yes	yes	no	no
2	28	1	1	2	yes	no	no	no	no	no	no	no	no	no	no	no	no	no	no	no	no	no	no	Not lost	Not lost							no	no	no	no	no	no	no
1	22	2	2	1	no	no	no	no	no	no	no	no	no	no	no	no	no	yes	no	no	no	no	no	Not lost	Lost	no	no	no	no	no	no	no	no	no	no	no	no	no
1	25	2	2	2	no	no	no	no	no	no	no	no	yes	no	no	no	no	no	no	no	no	no	no	Not lost	Not lost	no	no	no	yes	no	yes	no	no	no	no	no	no	yes	no	no	yes	no	no	no	no	yes	no	no	yes
1	45	1	2	2	yes	no	no	no	no	no	no	no	no	no	no	no	no	no	no	no	no	no	yes	Not lost	Lost	no	no	no	no	no	no	no	no	no	no	no	no	no
2	56	2	2	1	no	no	no	no	yes	no	no	no	no	no	no	no	no	no	no	no	no	no	no	Not lost	Not lost	no	no	no	no	no	no	no	no	no	no	no	no	no
2	36	3	4	2	yes	no	no	no	no	no	no	no	yes	no	yes	no	no	no	no	no	no	no	no	Not lost	Lost	no	no	no	no	no	no	no	no	no	no	no	no	yes	no	no	no	no	no	no	no	no	no	no	no
2	30	2	3	1	no	no	no	no	no	no	no	no	no	no	no	no	yes	no	no	no	no	no	no	Not lost	Lost	no	no	no	no	no	no	no	no	yes	no	yes	yes	yes	no	yes	no	no	no	no	yes	yes	yes	no	no
2	33	3	3	2	yes	yes	no	no	no	no	no	no	no	no	no	no	no	no	no	no	no	no	no	Not lost	Not lost	yes	no	no	no	no	yes	no	no	no	no	no	no	yes	yes	no	no	no	no	no	no	no	yes	no	no
1	48	1	4	1	yes	no	yes	no	no	no	no	no	no	no	no	no	no	no	no	no	no	no	no	Not lost	Lost	yes	no	yes	no	no	yes	no	no	no	yes	no	yes	yes	no	no	yes	no	no	no	no	yes	yes	no	no
2	42	3	4	1	yes	no	no	no	no	no	no	no	no	no	no	no	no	no	no	no	no	no	no	Lost	Lost	yes	no	yes	yes	yes	yes	no	no	yes	no	no	yes	yes	no	yes	yes	no	yes	no	no	yes	yes	no	no
1	32	2	4	2	no	no	no	no	no	no	no	no	yes	no	no	no	no	no	no	no	no	yes	no	Not lost	Lost	no	yes	yes	yes	no	yes	yes	no	no	no	yes	yes	yes	yes	no	yes	no	no	yes	no	yes	no	yes	no
2	42	2	2	1	yes	no	no	no	no	no	no	no	no	no	no	no	no	no	no	no	no	no	no	Not lost	Not lost	no	no	no	no	no	no	no	no	no	no	no	no	no
2	50	1	3	2	yes	no	no	no	no	no	no	no	no	no	no	no	no	no	no	no	no	no	no	Not lost	Not lost	no	no	no	no	no	no	no	no	no	no	no	no	no
2	22	2	1	1	no	no	no	no	no	no	no	no	no	no	no	no	no	no	no	no	no	sale staff	no	Not lost	Lost							no	no	no	no	no	no	no
1	35	1	3	1	no	no	no	no	no	no	no	no	no	no	yes	no	no	no	no	no	no	no	no	Lost	Lost	no	no	no	no	no	no	yes	no	no	no	no	yes	yes	no	no	yes	no	no	no	no	yes	no	no	yes
1	29	3	1	1	yes	no	no	no	no	no	no	no	yes	no	no	no	no	no	no	no	no	yes	yes	Not lost	Not lost							no	no	yes	no	no	yes	yes	yes	no	no	no	no	no	no	no	yes	no	no
1	36	3	1	1	no	no	no	no	no	no	no	no	no	no	yes	no	no	no	no	no	no	no	no	Not lost	Not lost							no	no	yes	no	yes	yes	yes	no	no	yes	no	no	no	no	yes	no	no	yes
1	24	3	2	1	no	no	no	no	no	yes	no	no	no	no	no	no	no	no	no	no	no	no	yes	Not lost	Lost	no	no	no	no	no	no	yes	no	no	yes	no	yes	yes	yes	no	no	no	no	yes	no	yes	no	no	no
2	38	3	3	1	no	no	no	no	yes	no	no	no	no	no	no	no	no	no	no	no	no	no	no	Lost	Lost	yes	no	yes	yes	yes	yes	no	yes	no	no	no	yes	yes	no	no	no	yes	no	no	no	yes	yes	no	no
2	32	3	2	2	no	no	yes	yes	no	no	no	yes	no	no	no	no	no	no	no	no	no	no	no	Not lost	Lost	no	no	no	no	no	no	no	no	no	no	no	no	no
1	36	3	2	2	no	no	no	no	no	no	yes	no	no	no	no	no	no	no	no	no	no	no	no	Not lost	Not lost	no	no	no	no	no	no	no	no	no	no	no	no	no
1	29	1	2	2	yes	no	no	no	no	no	no	no	no	no	no	no	no	no	no	no	no	no	no	Not lost	Not lost	no	no	no	no	no	no	no	no	no	no	no	no	no
1	30	1	4	1	no	no	no	no	no	no	no	no	no	no	no	no	no	no	no	no	no	yes	no	Not lost	Not lost	no	no	yes	no	no	yes	no	no	no	no	no	no	yes	no	no	yes	no	no	no	no	yes	yes	no	no
2	20	3	2	2	no	yes	no	no	no	no	no	no	no	no	no	no	no	no	no	no	no	no	no	Lost	Lost	no	no	no	no	no	no	no	no	no	no	yes	yes	yes	no	no	yes	no	no	no	no	yes	yes	no	no
1	29	3	2	1	no	no	no	no	no	no	no	no	no	no	yes	no	no	no	no	no	no	no	no	Not lost	Lost	yes	no	yes	no	no	yes	yes	no	no	no	yes	yes	yes	no	yes	yes	no	no	no	no	yes	yes	no	no
1	52	3	2	1	no	no	no	no	no	no	no	no	yes	no	no	no	no	no	no	no	no	no	no	Not lost	Not lost	no	no	no	no	no	no	no	no	no	no	no	no	no
1	34	3	2	1	no	no	yes	no	no	no	no	no	yes	no	yes	no	no	no	no	no	no	no	no	Not lost	Not lost	yes	yes	yes	yes	yes	yes	no	no	no	no	yes	yes	yes	yes	no	no	no	no	yes	no	yes	yes	no	no
1	38	1	3	2	yes	no	no	no	no	no	no	no	no	no	no	no	no	no	no	no	no	no	no	Not lost	Lost	no	no	no	no	no	no	no	no	no	no	no	no	no
1	37	3	1	1	no	no	no	no	no	no	no	yes	yes	no	no	no	no	no	no	no	no	no	yes	Lost	Lost							yes	yes	yes	no	yes	yes	yes	yes	no	yes	no	yes	yes	no	yes	no	yes	yes
2	45	3	2	2	yes	yes	no	no	no	no	no	no	no	no	no	no	no	no	no	no	no	no	no	Lost	Lost	no	no	no	no	no	no	no	no	no	no	no	no	no
1	22	2	2	1	no	no	no	no	no	no	no	no	no	no	no	no	no	no	no	no	no	yes	no	Not lost	Not lost	no	no	no	no	no	no	no	no	no	no	no	no	no
2	60	3	4	2	no	no	yes	no	no	no	no	no	no	no	no	no	no	no	no	no	no	no	no	Lost	Lost	no	no	no	no	no	no	no	no	no	no	no	no	no
1	33	2	2	1	no	no	no	no	no	no	no	no	no	no	no	no	no	no	no	no	no	sale staff	no	Not lost	Not lost	no	no	no	no	no	no	no	no	no	no	no	no	no
2	26	2	1	1	yes	no	no	no	no	no	no	no	no	no	no	no	no	no	no	no	no	no	no	Not lost	Lost							no	no	no	no	no	no	no
2	40	3	2	1	yes	no	no	no	no	no	no	no	no	no	no	no	no	no	no	no	no	no	no	Lost	Lost	no	no	no	no	no	no	no	yes	no	yes	no	yes	yes	no	no	yes	no	no	no	no	yes	yes	no	no
1	38	1	2	1	yes	no	no	no	no	no	no	no	no	no	no	no	no	no	no	no	no	no	no	Lost	Lost	no	no	yes	yes	no	yes	yes	no	yes	no	yes	yes	yes	no	no	no	no	no	no	yes	yes	no	no	no
1	36	3	4	2	no	no	no	no	no	no	no	no	yes	no	no	no	no	no	no	no	no	no	no	Not lost	Lost	yes	no	no	no	no	yes	no	no	no	no	yes	yes	yes	yes	no	yes	no	no	yes	no	yes	yes	no	no
1	36	3	4	2	no	no	yes	no	no	no	no	no	yes	no	no	no	no	no	no	no	no	no	no	Not lost	Not lost	no	yes	yes	yes	yes	yes	yes	no	yes	yes	yes	yes	yes	yes	yes	yes	no	yes	yes	no	yes	yes	no	no
1	43	3	4	1	yes	no	no	no	no	no	no	no	yes	no	no	no	no	no	no	no	no	no	no	Not lost	Not lost	no	no	no	no	no	no	no	no	no	no	no	no	no
2	26	3	3	2	no	no	no	yes	yes	no	no	no	yes	no	yes	no	no	no	no	no	no	yes	yes	Lost	Lost	yes	no	yes	yes	no	yes	yes	no	yes	yes	no	yes	yes	yes	yes	yes	yes	no	yes	no	yes	no	no	no
2	25	3	2	2	yes	no	no	no	no	no	no	no	no	no	no	no	no	no	no	no	no	no	no	Not lost	Not lost	no	no	no	no	no	no	no	no	no	no	no	no	no
1	40	3	2	1	no	yes	no	no	no	no	no	no	yes	no	no	no	no	no	no	no	no	no	yes	Lost	Lost	no	no	yes	no	no	yes	no	no	yes	no	yes	yes	yes	yes	yes	no	no	no	yes	no	yes	yes	no	no
1	42	3	1	1	yes	no	no	no	no	no	no	no	yes	no	no	no	no	no	no	no	no	no	no	Lost	Lost							no	no	no	no	no	no	no
1	28	2	1	2	yes	no	no	no	no	no	no	no	no	no	no	no	no	no	no	no	no	sale staff	no	Lost	Lost							yes	no	yes	no	no	yes	yes	yes	yes	yes	no	yes	yes	no	yes	no	no	yes
2	40	3	2	2	no	no	yes	no	no	no	no	no	no	no	no	no	no	no	no	no	no	no	no	Not lost	Lost	no	no	no	no	no	no	no	no	no	no	no	no	no
2	24	3	2	2	no	yes	yes	no	yes	no	no	no	no	no	no	no	no	no	no	no	no	yes	no	Lost	Lost	yes	yes	no	yes	no	yes	yes	no	yes	no	no	yes	yes	no	yes	no	no	no	no	no	yes	yes	no	no
1	42	3	3	1	no	yes	no	no	no	no	no	no	yes	no	no	no	no	no	no	no	no	yes	yes	Not lost	Lost	yes	no	yes	no	no	yes	yes	yes	yes	no	yes	yes	yes	no	no	yes	no	no	no	no	yes	no	no	yes
1	42	3	2	2	no	no	no	no	no	no	no	no	yes	no	no	no	no	no	no	no	no	no	yes	Lost	Lost	yes	yes	yes	yes	yes	yes	yes	no	yes	yes	yes	yes	yes	yes	no	yes	no	yes	yes	no	yes	yes	no	no
1	29	3	1	1	no	no	no	no	no	no	no	no	yes	no	no	no	no	no	no	no	no	no	yes	Not lost	Not lost							yes	no	yes	yes	yes	yes	yes	yes	no	no	no	yes	yes	no	yes	yes	no	no
1	33	3	3	1	no	no	no	no	no	no	no	no	yes	no	no	no	no	no	no	no	no	yes	yes	Lost	Lost	yes	yes	yes	no	yes	yes	yes	no	yes	no	no	yes	yes	no	no	yes	yes	no	no	no	yes	no	no	yes
2	33	3	2	1	no	no	no	no	no	no	no	no	no	no	no	no	no	no	no	no	no	yes	yes	Lost	Lost	yes	yes	yes	yes	yes	yes	no	no	yes	no	no	yes	yes	no	no	yes	no	no	no	no	yes	no	no	no
1	32	3	2	2	yes	no	no	no	no	no	no	no	yes	no	yes	no	no	no	no	no	no	no	yes	Lost	Lost	no	yes	yes	yes	no	yes	yes	no	yes	yes	yes	yes	yes	yes	yes	no	no	yes	yes	no	yes	yes	no	no
1	51	3	3	1	no	no	yes	no	no	no	no	no	yes	no	no	no	no	no	no	no	no	no	no	Lost	Lost	no	no	no	no	no	no	no	no	no	no	no	no	no
1	50	3	4	1	no	no	no	no	no	no	no	no	yes	no	no	no	no	no	no	no	no	yes	no	Not lost	Lost	no	no	yes	yes	yes	yes	yes	no	yes	yes	yes	yes	yes	yes	no	yes	no	yes	yes	yes	yes	no	no	yes
1	41	3	3	1	yes	no	yes	no	no	no	no	no	yes	no	no	no	no	no	no	no	no	no	no	Not lost	Not lost	yes	yes	yes	yes	no	yes	yes	yes	yes	no	yes	yes	yes	yes	no	no	no	yes	yes	no	yes	yes	no	no
1	50	3	2	1	no	no	yes	no	no	no	no	no	yes	no	no	no	no	no	no	no	no	no	yes	Lost	Lost	yes	no	no	no	no	yes	yes	no	yes	no	no	yes	yes	no	no	no	no	no	no	yes	yes	yes	no	no
1	41	3	3	1	yes	no	no	no	no	no	no	no	yes	no	no	no	no	no	no	no	no	no	no	Not lost	Not lost	yes	yes	yes	yes	no	yes	no	no	yes	yes	yes	yes	yes	yes	yes	yes	no	yes	yes	no	yes	no	no	yes
2	23	1	2	2	no	no	no	yes	no	no	no	no	no	no	no	no	no	no	no	no	no	no	no	Not lost	Not lost	yes	yes	yes	yes	no	yes	yes	no	yes	no	no	yes	yes	no	yes	no	no	no	no	no	yes	yes	no	no
1	42	3	3	1	yes	no	no	no	no	no	no	no	yes	no	no	no	no	no	no	no	no	no	yes	Lost	Lost	no	yes	yes	no	no	yes	yes	yes	yes	no	no	yes	yes	no	yes	no	no	yes	no	no	yes	no	yes	no
2	22	1	2	2	no	no	no	no	no	no	no	no	no	no	no	yes	no	no	no	no	no	no	no	Not lost	Not lost	no	no	no	no	no	no	no	no	no	no	no	no	no
1	41	3	1	1	no	no	yes	no	no	no	no	no	yes	no	no	no	no	no	no	no	no	no	yes	Not lost	Not lost							yes	no	no	no	no	yes	yes	yes	no	no	no	yes	yes	no	yes	yes	no	no
1	48	3	2	1	yes	no	no	no	no	no	no	no	yes	no	no	no	no	no	no	no	no	no	yes	Lost	Lost	no	no	no	no	no	no	no	no	yes	no	no	yes	yes	no	yes	no	no	no	no	no	yes	yes	no	no
2	29	2	1	1	no	no	no	no	no	no	no	no	no	no	no	no	no	yes	no	no	no	no	no	Not lost	Lost							no	no	yes	no	no	yes	yes	yes	no	no	no	no	no	no	no	yes	no	no
2	42	3	2	2	no	yes	no	no	no	no	no	no	no	no	no	no	no	no	no	no	no	no	no	Lost	Lost	no	no	no	no	no	no	no	yes	no	yes	no	yes	yes	no	no	yes	no	no	no	no	yes	yes	no	no
1	40	1	2	1	no	no	no	no	no	no	no	no	no	no	yes	no	no	no	no	no	no	no	yes	Not lost	Lost	no	no	no	no	no	no	no	no	yes	yes	no	yes	yes	yes	yes	yes	no	no	yes	no	yes	no	no	no
1	26	3	1	1	no	no	no	no	no	no	no	no	yes	no	no	no	no	no	no	no	no	no	no	Not lost	Not lost							yes	yes	yes	yes	yes	yes	yes	yes	no	no	no	no	yes	no	yes	yes	no	no
1	37	3	2	2	no	no	no	no	no	no	no	no	yes	no	no	no	no	no	no	no	no	sale staff	no	Not lost	Not lost	yes	no	yes	yes	yes	yes	no	no	yes	yes	yes	yes	yes	yes	no	yes	no	no	yes	no	yes	yes	no	no
1	52	3	4	1	no	no	no	no	no	no	no	no	yes	no	no	no	no	no	no	no	no	yes	yes	Lost	Lost	yes	yes	yes	yes	yes	yes	yes	no	yes	no	yes	yes	yes	yes	no	no	no	no	yes	no	yes	no	yes	yes
1	45	3	1	1	yes	no	no	no	no	no	no	no	no	no	yes	no	no	no	no	no	no	no	no	Lost	Lost							no	no	no	no	no	no	no
1	36	3	2	1	no	no	no	no	no	no	no	no	yes	no	no	no	no	no	no	no	no	sale staff	no	Lost	Lost	no	yes	no	no	no	yes	yes	no	yes	yes	yes	yes	yes	yes	yes	yes	no	no	yes	no	yes	yes	no	no
2	44	1	4	2	no	no	yes	no	no	no	no	no	no	no	no	no	no	no	no	no	no	no	no	Not lost	Not lost	yes	no	yes	no	no	yes	yes	no	yes	yes	no	yes	yes	yes	no	no	no	no	no	no	no	no	yes	no
1	28	1	2	1	yes	no	yes	no	no	no	no	no	no	no	no	no	no	no	no	no	no	no	no	Lost	Lost	yes	no	no	no	no	yes	yes	no	yes	no	no	yes	yes	yes	no	no	no	no	yes	no	yes	no	no	no
1	60	3	4	1	yes	yes	no	no	no	no	no	no	no	no	yes	no	no	no	no	no	no	no	yes	Not lost	Lost	no	no	no	no	no	no	yes	no	yes	no	yes	yes	yes	no	no	yes	no	no	no	no	yes	yes	no	no
1	41	3	1	1	no	no	no	yes	no	no	yes	no	no	no	no	no	no	no	no	no	no	no	no	Lost	Lost							yes	yes	yes	no	yes	yes	yes	no	no	yes	no	no	no	no	yes	yes	no	no
1	39	1	2	1	no	no	no	no	no	no	no	no	no	no	yes	no	no	no	no	no	no	no	yes	Not lost	Lost	no	no	no	yes	no	yes	no	no	yes	yes	no	yes	yes	yes	yes	yes	yes	yes	yes	no	yes	no	yes	yes
1	40	1	2	2	yes	no	no	no	no	no	no	no	yes	no	no	no	no	no	no	no	no	yes	no	Not lost	Lost	no	no	yes	no	no	yes	no	no	no	no	no	no	yes	no	no	no	yes	yes	no	no	yes	yes	no	no
1	30	2	1	2	no	no	no	no	no	no	no	no	no	no	yes	no	no	no	no	no	no	no	no	Lost	Lost							no	no	yes	no	yes	yes	yes	yes	no	no	no	no	yes	no	yes	yes	no	no
1	43	2	1	2	no	no	no	no	no	no	no	no	yes	no	no	no	no	no	no	no	no	no	no	Not lost	Not lost							no	no	no	no	no	no	no
1	25	2	1	2	no	no	no	no	no	no	no	no	no	no	yes	no	no	no	no	no	no	no	no	Not lost	Lost							no	no	no	no	no	no	no
1	43	3	4	1	no	no	no	no	no	no	no	no	yes	no	no	no	no	no	no	no	no	yes	yes	Not lost	Lost	yes	no	yes	yes	yes	yes	yes	no	yes	yes	yes	yes	yes	yes	no	no	no	yes	yes	no	yes	no	yes	no
1	21	2	2	2	yes	no	no	no	no	no	no	no	no	no	no	no	no	no	no	no	no	sale staff	no	Lost	Lost	no	no	no	no	no	no	no	no	yes	no	no	yes	yes	no	yes	no	no	no	no	no	yes	yes	no	no
1	20	2	1	2	no	no	no	no	no	no	no	no	yes	no	no	no	no	no	no	no	no	no	no	Not lost	Not lost							no	no	no	no	no	no	no
1	30	2	2	1	yes	no	no	no	no	no	no	no	no	no	no	no	no	no	no	no	no	no	no	Not lost	Lost	no	no	no	no	no	no	no	no	no	no	no	no	no
1	36	2	4	1	no	no	no	no	no	no	no	no	no	no	no	no	no	no	no	no	no	sale staff	no	Not lost	Not lost	yes	no	yes	no	no	yes	no	no	no	no	no	no	yes	no	no	yes	no	no	no	no	yes	yes	no	no
1	40	3	2	2	no	no	no	no	no	no	no	no	no	no	yes	no	no	no	no	no	no	no	no	Lost	Lost	no	no	no	no	no	no	no	no	no	no	no	no	no
1	27	2	4	2	yes	no	no	no	no	no	no	no	no	no	no	no	no	no	no	no	no	no	no	Lost	Lost	no	no	no	no	no	no	no	no	no	no	no	no	no
1	36	2	2	2	no	no	no	yes	no	no	no	no	no	no	no	no	no	no	no	no	no	no	no	Not lost	Lost	yes	yes	yes	no	no	yes	yes	no	yes	no	no	yes	yes	yes	yes	no	no	no	yes	no	yes	yes	no	no
2	38	3	2	2	yes	no	no	no	no	no	no	no	no	no	yes	no	no	no	no	no	no	no	no	Lost	Lost	no	no	no	yes	no	yes	no	no	no	no	yes	yes	yes	no	no	yes	no	no	no	no	yes	no	no	yes
1	26	3	4	2	no	no	no	no	no	no	yes	no	no	no	no	no	no	no	no	no	no	no	no	Lost	Lost	no	no	no	no	no	no	yes	no	no	no	no	yes	yes	no	no	yes	no	no	no	no	yes	no	yes	no
1	37	3	3	1	no	no	no	no	no	no	no	no	yes	no	no	no	no	no	no	no	no	yes	yes	Lost	Lost	no	yes	yes	yes	no	yes	yes	no	yes	no	no	yes	yes	yes	yes	yes	yes	yes	yes	yes	yes	no	no	yes
1	37	3	2	1	no	no	no	no	no	no	no	no	no	yes	no	no	no	no	no	no	no	yes	yes	Lost	Lost	yes	yes	yes	yes	no	yes	yes	no	yes	yes	yes	yes	yes	no	yes	yes	yes	yes	no	no	yes	no	no	yes
1	47	2	2	2	yes	no	no	no	no	no	no	no	no	no	no	no	no	no	no	no	no	no	no	Not lost	Lost	no	no	no	no	no	no	no	no	no	no	no	no	no
1	45	2	1	2	no	no	no	no	no	no	no	no	yes	no	no	no	no	no	no	no	no	no	no	Not lost	Not lost							no	no	no	no	no	no	no
1	29	3	2	2	no	no	no	no	no	no	no	no	yes	no	no	yes	no	no	no	no	no	no	yes	Lost	Lost	yes	yes	yes	yes	yes	yes	yes	yes	yes	yes	yes	yes	yes	no	no	yes	no	yes	no	no	yes	yes	no	no
1	26	3	2	1	no	yes	no	no	no	no	no	no	yes	no	no	no	no	no	no	no	no	yes	yes	Lost	Lost	yes	yes	yes	no	yes	yes	yes	yes	yes	yes	yes	yes	yes	yes	yes	yes	no	yes	yes	no	yes	no	no	no
1	20	2	1	2	no	no	no	no	no	no	no	no	no	no	no	no	no	no	no	no	no	sale staff	no	Not lost	Not lost							no	no	no	no	no	no	no
1	18	2	1	1	no	no	no	no	no	no	no	no	no	no	no	no	no	no	no	no	no	sale staff	no	Not lost	Lost							no	no	no	no	no	no	no
1	45	3	4	1	no	no	no	no	no	no	no	no	yes	no	no	no	no	no	no	no	no	no	no	Lost	Lost	yes	yes	yes	yes	yes	yes	yes	no	yes	yes	no	yes	yes	no	yes	yes	no	yes	no	no	yes	no	yes	no
2	25	3	2	1	no	no	yes	no	no	no	no	no	no	no	no	no	no	no	no	no	no	no	no	Lost	Lost	no	no	no	no	no	no	no	no	no	no	no	no	no
1	50	1	2	2	no	no	no	yes	no	no	no	no	no	no	yes	no	no	no	no	no	no	no	no	Lost	Lost	no	no	yes	yes	no	yes	no	no	yes	yes	no	yes	yes	yes	no	no	yes	no	yes	no	yes	yes	no	no
1	40	3	2	1	no	no	no	no	no	no	no	no	yes	no	no	no	no	no	no	no	no	no	no	Lost	Lost	no	no	yes	yes	yes	yes	no	no	no	no	yes	yes	yes	no	yes	yes	no	no	no	no	yes	yes	no	no
2	25	1	2	1	no	no	no	yes	no	no	no	no	no	no	no	no	no	no	no	no	no	no	yes	Lost	Lost	no	no	yes	no	no	yes	no	no	yes	no	no	yes	yes	no	no	yes	no	no	no	no	yes	no	no	no
1	43	3	3	1	yes	no	no	no	no	no	no	no	yes	no	no	no	no	no	no	no	no	no	no	Not lost	Not lost	no	yes	yes	yes	yes	yes	yes	no	yes	no	no	yes	yes	no	yes	yes	no	yes	no	no	yes	yes	no	no
2	35	2	2	1	no	no	no	no	no	no	no	no	no	no	yes	no	no	no	no	no	no	no	no	Not lost	Lost	yes	no	no	no	no	yes	no	no	no	no	no	no	yes	yes	no	no	no	no	no	no	no	yes	no	no
2	37	2	1	1	no	no	no	no	yes	no	no	no	no	no	no	no	no	no	no	no	no	no	no	Not lost	Not lost							no	no	yes	no	no	yes	yes	yes	no	no	no	no	no	no	no	yes	no	no
1	32	2	2	1	no	no	no	no	no	no	no	no	no	no	no	no	no	no	no	no	no	sale staff	yes	Not lost	Lost	yes	no	yes	yes	yes	yes	no	no	yes	no	no	yes	yes	yes	yes	yes	no	no	yes	no	yes	no	yes	yes
1	44	3	2	2	no	no	no	no	no	no	no	no	yes	no	no	no	no	no	no	no	no	no	no	Not lost	Not lost	yes	no	yes	no	yes	yes	yes	no	yes	yes	no	yes	yes	no	no	yes	no	no	no	no	yes	yes	no	no
2	34	3	2	2	yes	no	no	no	no	no	no	no	no	no	yes	no	no	no	no	no	no	no	no	Lost	Lost	no	no	no	yes	no	yes	no	no	no	no	no	no	yes	no	no	yes	no	no	no	no	yes	yes	no	no
1	38	2	4	2	no	yes	no	no	no	no	no	no	no	no	no	no	no	no	no	no	no	no	yes	Lost	Lost	no	no	no	yes	no	yes	no	no	yes	no	no	yes	yes	no	no	yes	yes	no	no	no	yes	yes	no	no
1	23	2	1	2	yes	no	no	no	no	no	no	no	yes	no	no	no	no	yes	no	no	no	no	no	Lost	Lost							no	no	no	no	no	no	no
2	37	3	4	2	yes	no	yes	yes	no	no	no	no	no	no	no	no	no	no	no	no	no	no	no	Not lost	Not lost	yes	no	no	no	no	yes	yes	no	no	no	no	yes	yes	no	yes	no	no	no	no	no	yes	yes	no	no
1	33	2	2	2	no	no	no	no	no	no	no	no	no	no	no	no	no	no	no	no	no	sale staff	no	Not lost	Lost	no	no	no	no	no	no	no	no	no	no	no	no	no
1	21	2	2	1	no	no	no	no	no	no	no	no	no	no	no	no	no	no	no	no	no	yes	no	Not lost	Lost	no	no	no	no	no	no	no	no	no	yes	no	yes	yes	yes	yes	no	no	no	yes	no	yes	yes	no	no
2	30	3	2	2	no	yes	yes	no	yes	no	no	no	no	no	no	no	no	no	no	no	no	no	no	Lost	Lost	yes	no	yes	no	no	yes	yes	no	no	no	no	yes	yes	no	no	yes	no	no	no	no	yes	no	no	no
1	52	1	2	2	yes	no	no	no	no	no	no	no	no	no	no	no	no	no	no	no	no	no	no	Lost	Lost	yes	no	no	yes	no	yes	no	no	yes	no	yes	yes	yes	yes	no	yes	yes	no	yes	no	yes	yes	no	no
1	41	3	2	1	yes	no	no	no	no	no	no	no	yes	no	no	no	no	no	no	no	no	no	yes	Not lost	Not lost	no	no	no	no	no	no	yes	yes	no	no	no	yes	yes	yes	no	no	no	no	yes	no	yes	no	yes	no
1	24	2	2	1	yes	no	no	no	no	no	no	no	no	no	no	no	no	no	no	no	no	no	no	Not lost	Lost	no	no	no	no	no	no	no	no	no	no	no	no	no
1	39	3	2	2	yes	no	no	yes	no	no	no	no	yes	no	no	no	no	no	no	no	no	no	no	Lost	Lost	yes	no	yes	yes	no	yes	yes	no	no	no	yes	yes	yes	yes	yes	no	no	yes	yes	no	yes	yes	no	no
1	45	3	4	1	yes	no	yes	no	no	no	no	no	yes	no	no	no	no	no	no	no	no	no	no	Not lost	Not lost	no	yes	yes	yes	no	yes	no	no	yes	yes	yes	yes	yes	no	no	no	no	yes	no	no	yes	yes	no	no
1	30	2	4	2	no	yes	no	no	no	no	no	no	no	no	no	no	no	no	no	no	no	no	no	Lost	Lost	no	no	no	no	no	no	no	no	no	no	yes	yes	yes	no	no	no	no	no	no	yes	yes	yes	no	no
2	45	3	4	2	no	yes	no	no	no	no	no	yes	no	no	no	no	no	no	no	no	no	no	yes	Lost	Lost	yes	no	yes	yes	no	yes	yes	no	yes	yes	no	yes	yes	yes	no	no	no	no	yes	no	yes	no	no	no
1	33	2	4	2	no	no	no	no	no	no	no	no	yes	no	no	no	no	no	no	no	no	sale staff	yes	Lost	Lost	no	no	no	no	no	no	yes	no	yes	no	no	yes	yes	yes	yes	no	no	yes	yes	no	yes	no	no	yes
1	36	3	1	1	no	no	yes	no	no	no	no	no	yes	no	no	no	no	no	no	no	no	no	no	Not lost	Not lost							no	no	no	no	yes	yes	yes	no	yes	yes	no	no	no	no	yes	yes	no	no
2	18	1	2	1	no	no	no	yes	no	no	no	no	no	no	no	no	no	no	no	no	no	no	no	Not lost	Lost	yes	no	no	no	no	yes	no	no	no	no	no	no	yes	yes	no	no	no	no	no	no	no	yes	no	no
1	49	3	1	1	no	yes	no	no	no	no	no	no	no	no	no	no	no	no	no	no	no	no	no	Not lost	Not lost							no	no	no	no	no	no	no
1	37	2	2	1	no	no	no	no	no	no	no	no	no	no	no	no	no	no	no	no	no	sale staff	no	Not lost	Lost	no	yes	no	yes	yes	yes	no	no	yes	no	yes	yes	yes	yes	yes	yes	no	no	yes	no	yes	no	no	no
2	24	3	2	1	yes	no	no	no	no	no	no	no	no	no	no	no	no	no	no	no	no	no	no	Not lost	Not lost	no	no	no	no	no	no	no	no	no	no	no	no	no
2	39	3	2	1	no	no	no	no	no	no	no	no	yes	no	no	no	no	no	no	no	no	no	no	Lost	Lost	yes	no	no	no	yes	yes	no	no	no	no	no	no	yes	no	no	no	no	yes	no	no	yes	no	yes	no
1	26	1	1	2	yes	no	no	no	no	no	no	no	no	no	no	no	no	no	no	no	no	no	no	Not lost	Lost							yes	no	yes	yes	yes	yes	yes	yes	yes	yes	no	no	yes	no	yes	yes	no	no
1	34	2	2	1	yes	no	no	no	no	no	no	no	no	no	no	no	no	no	no	no	no	yes	no	Lost	Lost	no	no	yes	no	yes	yes	yes	no	yes	no	no	yes	yes	yes	yes	no	no	no	yes	no	yes	no	yes	yes
2	21	3	3	2	yes	no	no	no	no	no	no	yes	no	no	no	no	no	no	no	no	no	no	no	Lost	Lost	no	no	no	no	no	no	no	yes	yes	no	no	yes	yes	yes	yes	no	no	no	yes	no	yes	yes	no	no
1	25	1	1	1	no	no	no	no	no	no	no	no	no	no	yes	no	no	no	no	no	no	no	no	Not lost	Lost							yes	no	yes	no	no	yes	yes	yes	yes	no	no	no	yes	no	yes	yes	no	no
2	28	1	2	1	no	no	yes	no	no	no	no	no	no	no	no	no	no	no	no	no	no	no	no	Not lost	Not lost	no	no	no	no	no	no	no	no	no	no	no	no	no
1	38	2	2	1	no	no	no	no	no	no	no	no	no	no	no	no	no	no	no	no	no	sale staff	no	Not lost	Lost	no	no	no	no	no	no	no	no	no	no	no	no	no
1	32	1	2	2	no	yes	no	no	no	no	no	no	no	no	no	no	no	no	no	no	no	no	no	Not lost	Not lost	no	no	no	no	no	no	no	no	no	no	no	no	no
1	30	2	2	1	no	no	no	no	no	no	no	no	no	no	no	no	no	no	no	no	no	sale staff	no	Lost	Lost	yes	yes	yes	yes	yes	yes	no	no	yes	no	no	yes	yes	yes	yes	yes	no	yes	yes	no	yes	no	yes	yes
2	40	1	2	2	yes	no	no	no	no	no	no	no	no	no	no	no	no	no	no	no	no	no	no	Lost	Lost	no	no	no	no	no	no	no	no	no	no	no	no	no
1	31	2	2	1	yes	no	no	no	no	no	no	no	no	no	no	no	no	no	no	no	no	no	no	Lost	Lost	no	yes	no	no	no	yes	no	no	no	no	no	no	yes	yes	no	no	no	no	no	no	no	yes	no	no
2	33	1	4	1	no	no	no	no	no	no	no	yes	no	no	no	no	no	no	no	no	no	no	no	Not lost	Not lost	no	no	no	no	no	no	no	no	no	no	no	no	no
2	30	3	2	2	no	no	no	yes	no	no	no	no	no	no	no	no	no	no	no	no	no	no	no	Lost	Lost	no	no	no	no	no	no	no	no	no	no	no	no	no
2	29	1	2	1	no	no	no	no	no	no	no	no	no	yes	no	no	no	no	no	no	no	no	no	Not lost	Not lost	yes	no	yes	yes	no	yes	no	no	yes	no	yes	yes	yes	yes	yes	yes	no	yes	yes	no	yes	no	no	yes
2	35	1	2	1	yes	no	no	no	no	no	no	no	no	no	no	no	no	no	no	no	no	no	no	Not lost	Not lost	no	no	yes	yes	yes	yes	no	no	yes	no	no	yes	yes	yes	yes	yes	yes	yes	yes	no	yes	no	no	yes
2	22	2	1	1	yes	no	no	no	no	no	no	no	no	no	no	no	no	no	no	no	no	no	no	Not lost	Lost							no	no	no	no	no	no	no
1	54	2	3	2	no	no	no	no	no	no	no	no	yes	no	yes	no	no	no	no	no	no	no	no	Not lost	Not lost	no	no	no	no	no	no	no	no	no	no	no	no	no
1	38	1	2	1	no	no	no	yes	no	no	no	no	no	no	no	no	no	no	no	no	no	no	no	Lost	Lost	no	no	no	no	no	no	no	no	no	no	no	no	no
2	39	1	2	1	no	no	yes	no	no	no	no	no	no	no	no	no	no	no	no	no	no	no	no	Not lost	Not lost	no	yes	yes	no	no	yes	yes	no	yes	no	no	yes	yes	yes	yes	yes	no	yes	yes	no	yes	no	yes	yes
1	25	2	1	1	no	no	no	no	no	no	no	no	no	no	no	no	no	no	no	no	no	sale staff	no	Not lost	Lost							yes	no	no	no	yes	yes	yes	no	no	no	no	yes	no	no	yes	yes	no	no
2	31	1	2	1	yes	no	no	no	no	no	no	no	no	no	no	no	no	no	no	no	no	no	no	Not lost	Not lost	no	no	no	no	no	no	no	no	yes	no	no	yes	yes	no	yes	no	no	no	no	no	yes	yes	no	no
2	36	1	2	1	yes	no	no	no	no	no	no	no	no	no	no	no	no	no	no	no	no	no	no	Not lost	Lost	no	no	no	no	no	no	no	no	no	no	no	no	no
2	38	3	4	2	no	no	no	yes	no	no	no	no	no	no	no	no	no	no	no	no	no	no	yes	Lost	Lost	no	no	no	no	no	no	no	no	no	no	no	no	no
2	42	1	2	1	no	no	no	no	no	no	no	yes	no	no	no	no	no	no	no	no	no	no	yes	Lost	Lost	no	no	no	no	no	no	no	no	no	no	no	no	no
1	32	3	1	1	no	no	no	no	no	no	yes	no	no	no	no	no	no	no	no	no	no	no	yes	Not lost	Not lost							yes	no	yes	no	no	yes	yes	yes	no	no	no	no	yes	no	yes	no	no	no
1	30	1	2	2	yes	no	no	no	no	no	no	no	no	no	no	no	no	no	no	no	no	no	no	Not lost	Not lost	no	no	no	no	no	no	no	no	no	no	no	no	no
2	44	1	2	1	no	no	no	no	no	no	yes	no	no	no	no	no	no	no	no	no	no	no	no	Lost	Lost	no	no	yes	no	no	yes	no	no	yes	no	no	yes	yes	yes	yes	no	no	no	yes	no	yes	no	no	no
1	41	3	1	1	no	no	no	no	no	no	no	no	no	no	no	no	yes	no	no	no	no	sale staff	yes	Lost	Lost							no	no	yes	no	no	yes	yes	yes	yes	yes	no	no	yes	no	yes	yes	no	no
2	26	1	2	1	yes	no	no	no	no	no	no	no	no	no	no	no	no	no	no	no	no	no	no	Not lost	Not lost	no	no	no	no	no	no	no	no	no	no	no	no	no
1	27	2	3	1	no	no	no	no	no	no	no	no	yes	no	no	no	no	no	no	no	no	no	no	Not lost	Not lost	no	no	no	no	no	no	no	no	no	no	no	no	no
2	31	1	2	1	no	no	no	no	no	no	no	no	no	no	no	no	no	no	no	no	no	yes	no	Not lost	Not lost	no	no	no	no	no	no	no	no	no	no	no	no	no
2	38	1	2	2	yes	no	no	no	no	no	no	no	no	no	no	no	no	no	no	no	no	no	yes	Lost	Lost	no	no	no	no	no	no	no	no	no	no	no	no	no
1	33	2	2	2	no	no	no	no	no	no	no	no	no	no	no	no	no	no	no	no	yes	no	no	Not lost	Not lost	no	no	no	no	no	no	no	no	no	no	no	no	no
2	28	3	2	2	no	no	no	no	no	no	no	no	no	no	no	no	no	no	no	no	no	yes	no	Not lost	Not lost	no	no	no	no	no	no	no	no	no	no	no	no	no
1	48	1	2	2	no	no	no	no	no	no	no	no	no	no	no	no	no	no	no	no	no	yes	no	Lost	Lost	no	no	no	no	no	no	no	no	no	no	no	no	no
1	42	2	4	2	yes	no	no	no	no	no	no	no	yes	no	no	no	no	no	no	no	no	no	no	Not lost	Lost	no	no	no	no	no	no	no	no	no	no	no	no	no
1	25	2	1	1	no	no	no	no	no	no	no	no	no	no	yes	no	no	no	no	no	no	no	no	Not lost	Not lost							no	no	no	no	no	no	no
2	31	1	3	1	yes	no	no	no	no	no	no	no	no	no	no	no	no	no	no	no	no	no	no	Not lost	Lost	no	no	no	no	no	no	no	no	no	no	no	no	no
2	35	1	2	2	no	no	no	no	no	no	no	no	no	no	yes	no	no	no	no	no	no	no	no	Lost	Lost	no	no	yes	no	no	yes	yes	no	no	no	no	yes	yes	yes	yes	no	no	yes	yes	no	yes	no	yes	no
1	32	2	2	2	no	no	no	no	no	no	no	no	no	no	no	no	no	no	no	no	yes	no	no	Not lost	Not lost	yes	no	no	no	no	yes	no	no	no	no	no	no	yes	yes	no	no	no	no	no	no	no	yes	no	no
2	32	2	2	1	yes	yes	no	no	no	no	no	no	no	no	no	no	no	no	no	no	no	no	no	Not lost	Lost	no	no	no	no	no	no	no	no	no	no	no	no	no
1	55	2	3	2	yes	no	no	no	no	no	no	no	no	no	no	no	no	no	no	no	no	no	yes	Not lost	Lost	no	no	no	no	no	no	no	no	yes	yes	no	yes	yes	no	no	yes	no	no	no	no	yes	yes	no	no
2	40	3	3	2	yes	no	no	no	no	no	no	no	no	no	no	no	no	no	no	no	no	no	no	Not lost	Lost	no	no	yes	no	no	yes	no	no	no	no	no	no	yes	no	yes	no	no	yes	no	no	yes	no	yes	no
1	52	1	4	1	no	no	no	no	no	no	no	no	no	no	yes	no	no	no	no	no	no	no	no	Not lost	Not lost	no	no	no	no	no	no	no	no	no	no	no	no	no
2	27	3	1	1	yes	no	no	no	no	no	no	no	yes	no	yes	no	no	no	no	no	no	no	no	Not lost	Lost							no	no	no	no	no	no	no
2	42	3	2	1	yes	no	yes	no	no	no	no	no	no	no	no	no	no	no	no	no	no	no	no	Not lost	Lost	no	no	no	no	no	no	no	no	no	no	no	no	no
2	21	2	1	1	no	no	no	no	yes	no	no	no	no	no	no	no	no	no	no	no	no	no	no	Not lost	Not lost							no	no	no	no	no	no	no
1	25	1	2	1	no	no	no	no	no	no	no	no	no	no	yes	no	no	no	no	no	no	no	no	Not lost	Not lost	no	no	no	no	no	no	no	no	no	no	no	no	no
1	43	1	1	2	yes	no	no	no	no	no	no	no	no	no	no	no	no	no	no	no	no	no	no	Lost	Lost							no	no	no	no	no	no	no
2	32	2	4	2	no	no	no	no	no	no	no	no	no	no	no	yes	no	no	no	no	no	no	no	Not lost	Not lost	no	no	no	no	no	no	no	no	no	no	no	no	no
1	21	2	1	2	no	no	no	no	no	no	no	no	yes	no	no	no	no	no	no	no	no	no	no	Not lost	Not lost							no	no	no	no	no	no	no
2	47	3	2	1	no	yes	no	yes	yes	no	no	no	no	no	yes	no	no	no	no	no	no	no	yes	Not lost	Lost	no	no	no	no	no	no	no	no	no	no	no	no	no
1	33	3	2	1	no	no	no	no	no	no	no	no	yes	no	no	no	no	no	no	no	no	yes	no	Not lost	Not lost	no	no	yes	no	no	yes	no	no	no	no	no	no	yes	no	no	yes	no	no	no	no	yes	yes	no	no
1	28	2	2	2	yes	no	no	no	no	no	no	no	no	no	no	no	no	no	no	no	no	no	no	Not lost	Lost	no	no	no	no	no	no	no	no	no	no	no	no	no
2	29	2	1	2	yes	no	no	no	no	no	no	no	no	no	no	no	no	no	no	no	no	no	no	Not lost	Not lost							no	no	no	no	no	no	no
1	31	2	2	1	yes	no	yes	no	no	no	no	no	no	no	no	no	no	no	no	no	no	no	no	Not lost	Lost	no	no	no	no	no	no	no	no	no	no	yes	yes	yes	yes	no	no	no	no	yes	no	yes	yes	no	no
1	22	2	2	1	yes	no	no	no	no	no	no	no	no	no	no	no	no	no	no	no	no	no	no	Not lost	Lost	no	no	no	no	no	no	no	no	no	no	yes	yes	yes	yes	no	no	no	no	yes	no	yes	yes	no	no
1	43	3	2	1	yes	no	no	no	no	no	no	no	yes	no	no	no	no	no	no	no	no	no	yes	Not lost	Not lost	no	no	no	yes	no	yes	no	no	no	no	yes	yes	yes	yes	no	yes	no	yes	yes	no	yes	no	no	no
1	39	2	4	2	yes	no	no	no	no	no	no	no	no	no	no	no	no	no	no	no	no	no	no	Not lost	Lost	no	no	no	no	no	no	no	no	no	no	no	no	no
2	49	1	2	2	no	no	no	no	no	no	no	no	no	no	yes	no	no	no	no	no	no	no	no	Lost	Lost	no	no	no	no	no	no	yes	no	yes	no	no	yes	yes	yes	yes	no	no	no	yes	no	yes	no	yes	yes
1	38	3	2	1	no	yes	no	no	no	no	no	no	yes	no	no	no	no	no	no	no	no	no	no	Not lost	Lost	no	no	no	no	no	no	no	no	no	no	no	no	no
2	30	2	2	1	no	no	no	no	no	no	no	no	no	no	yes	no	no	no	no	no	no	no	no	Not lost	Not lost	no	no	no	no	no	no	no	no	no	no	no	no	no
1	38	1	2	2	no	no	no	yes	no	no	no	no	no	no	no	no	no	no	no	no	no	no	no	Lost	Lost	no	no	no	no	no	no	no	no	no	no	no	no	no
1	23	1	1	1	no	no	no	yes	no	no	no	no	no	no	no	no	no	no	no	no	no	no	no	Not lost	Not lost							no	no	no	no	no	no	no
2	35	1	2	2	yes	no	no	no	no	no	no	no	no	no	no	no	no	no	no	no	no	no	no	Not lost	Not lost	no	no	no	no	no	no	no	no	no	no	no	no	no
1	33	1	2	1	no	no	no	no	no	no	no	no	no	no	yes	no	no	no	no	no	no	no	no	Not lost	Not lost	no	no	no	no	no	no	no	no	no	no	no	no	no
1	37	2	2	2	no	no	no	no	no	no	no	no	yes	no	no	no	no	no	no	no	no	no	no	Not lost	Lost	no	no	no	no	no	no	no	no	no	no	yes	yes	yes	yes	no	no	no	no	yes	no	yes	yes	no	no
1	48	2	4	2	no	no	no	no	no	no	no	no	yes	no	yes	no	no	no	no	no	no	no	no	Not lost	Not lost	no	no	no	no	no	no	no	no	no	no	no	no	no
2	28	1	2	1	no	no	no	yes	no	no	no	no	no	no	no	no	no	no	no	no	no	no	no	Lost	Lost	no	no	no	no	no	no	no	no	no	no	no	no	no
2	30	1	2	1	yes	no	no	no	no	no	no	no	no	no	no	no	no	no	no	no	no	no	no	Not lost	Not lost	no	no	no	no	no	no	no	no	yes	no	no	yes	yes	no	yes	no	no	no	no	no	yes	yes	no	no
2	21	1	2	2	no	no	yes	no	no	no	no	no	no	no	no	no	no	no	no	no	no	no	no	Not lost	Not lost	no	no	no	no	no	no	yes	no	yes	no	no	yes	yes	yes	no	yes	no	yes	yes	no	yes	no	no	yes
1	41	1	2	1	no	no	no	no	no	no	no	no	no	no	yes	no	no	no	no	no	no	no	no	Not lost	Not lost	no	no	no	no	no	no	no	no	no	no	no	no	no
1	31	1	2	1	no	yes	no	no	no	no	no	no	no	no	no	no	no	no	no	no	no	no	no	Not lost	Not lost	no	no	no	no	no	no	no	no	no	no	no	no	no
2	30	1	2	2	yes	no	no	no	no	no	no	no	no	no	no	no	no	no	no	no	no	no	no	Lost	Lost	no	no	yes	yes	yes	yes	no	no	yes	no	no	yes	yes	no	yes	yes	no	yes	no	no	yes	no	no	yes
1	21	1	2	1	no	no	no	no	no	no	no	no	no	no	yes	no	no	no	no	no	no	no	no	Lost	Lost	no	no	no	no	no	no	no	no	no	no	no	no	no
1	49	3	2	2	yes	yes	no	no	no	no	no	no	yes	no	no	no	no	no	no	no	no	no	no	Lost	Lost	no	no	no	no	no	no	no	no	no	no	no	no	no
1	55	1	2	2	yes	no	no	no	no	no	no	no	no	no	yes	no	no	no	no	no	no	no	no	Lost	Lost	no	no	yes	no	no	yes	yes	no	yes	no	no	yes	yes	no	yes	no	no	no	no	no	yes	yes	no	no
2	31	1	2	1	yes	no	no	no	no	no	no	no	no	no	no	no	no	no	no	no	no	no	no	Lost	Lost	no	no	no	no	no	no	no	no	no	no	no	no	no
1	26	1	2	2	no	yes	no	no	no	no	no	no	no	no	no	no	no	no	no	no	no	no	no	Not lost	Not lost	no	no	no	no	no	no	no	no	no	no	no	no	no
1	26	1	2	2	yes	no	no	no	no	no	no	no	no	no	no	no	no	no	no	no	no	no	no	Not lost	Lost	no	no	no	no	no	no	no	no	no	no	no	no	no
1	44	1	4	2	no	no	no	no	no	no	no	no	no	no	yes	no	no	no	no	no	no	no	no	Not lost	Not lost	no	no	no	no	no	no	no	no	no	no	no	no	no
1	40	1	2	2	yes	no	no	no	no	no	no	no	no	no	no	no	no	no	no	no	no	no	no	Not lost	Lost	no	no	no	no	no	no	no	no	no	no	no	no	no
1	32	1	4	1	no	no	no	no	no	no	no	no	no	no	yes	no	no	no	no	no	no	no	no	Not lost	Not lost	yes	yes	yes	yes	no	yes	no	no	no	no	no	no	yes	yes	yes	yes	yes	yes	yes	no	yes	no	no	yes
2	32	1	2	2	no	no	no	yes	no	no	no	no	no	no	no	no	no	no	no	no	no	no	no	Not lost	Not lost	no	no	no	no	no	no	no	no	no	no	no	no	no
1	25	1	2	2	yes	no	no	no	no	no	no	no	no	no	no	no	no	no	no	no	no	no	no	Not lost	Not lost	no	no	no	no	no	no	no	no	no	no	no	no	no
1	32	2	2	2	no	no	no	yes	no	no	no	no	no	no	no	no	no	no	no	no	no	no	yes	Lost	Lost	no	no	no	no	no	no	no	no	no	no	no	no	no
2	22	3	2	2	yes	no	no	no	no	no	no	no	no	no	no	no	no	no	no	no	no	no	no	Lost	Lost	no	no	no	no	no	no	no	no	no	no	no	no	no
1	42	1	2	1	yes	no	no	no	no	no	no	no	no	no	no	no	no	no	no	no	no	no	no	Not lost	Not lost	no	no	no	no	no	no	no	no	no	no	no	no	no
1	20	1	1	1	no	no	no	no	no	no	no	no	no	no	yes	no	no	no	no	no	no	no	no	Not lost	Not lost							no	no	no	no	no	no	no
2	45	1	2	2	no	no	no	no	no	yes	no	no	no	no	no	no	no	no	no	no	no	no	no	Lost	Lost	no	yes	yes	yes	no	yes	no	no	no	no	no	no	yes	yes	yes	yes	no	yes	yes	no	yes	no	yes	no
2	26	2	2	1	no	no	no	no	no	no	no	no	no	no	no	yes	yes	no	no	no	no	no	no	Not lost	Lost	no	no	no	no	no	no	no	no	no	no	no	no	no
2	26	3	2	2	no	no	no	yes	no	no	no	no	no	no	no	no	no	no	no	no	no	no	no	Not lost	Lost	no	no	no	no	no	no	no	no	no	no	no	no	no
2	38	2	2	2	yes	no	no	no	no	no	no	no	no	no	no	no	no	no	no	no	no	no	no	Not lost	Lost	no	no	no	no	no	no	no	no	yes	no	no	yes	yes	yes	no	no	no	no	no	no	no	yes	no	no
1	32	3	3	1	yes	no	no	no	yes	no	no	yes	no	no	yes	no	no	no	no	no	no	no	yes	Not lost	Not lost	yes	no	yes	no	yes	yes	yes	yes	yes	yes	yes	yes	yes	yes	yes	yes	no	no	yes	no	yes	yes	no	no
1	34	3	2	1	no	no	no	no	no	no	no	no	no	no	no	no	no	no	no	no	no	sale staff	no	Lost	Lost	yes	no	no	no	no	yes	no	no	yes	no	no	yes	yes	yes	no	no	no	no	no	no	no	yes	no	no
1	31	3	2	1	no	no	no	yes	no	no	no	no	no	no	yes	no	no	no	no	no	no	no	yes	Lost	Lost	no	no	no	no	no	no	yes	no	yes	yes	no	yes	yes	no	yes	yes	no	no	no	no	yes	yes	no	no
1	21	2	2	1	yes	no	no	no	no	no	no	no	no	no	no	no	no	no	no	no	no	yes	no	Not lost	Lost	no	no	no	no	no	no	yes	no	yes	no	no	yes	yes	no	yes	no	no	no	no	no	yes	yes	no	no
1	37	3	2	1	no	no	no	no	no	no	no	no	yes	no	no	no	no	no	no	no	no	no	no	Not lost	Not lost	no	no	no	no	yes	yes	no	no	no	no	yes	yes	yes	yes	yes	yes	no	no	yes	no	yes	yes	no	no
2	36	2	2	1	no	no	no	no	no	no	no	no	no	no	yes	no	no	no	no	no	no	no	no	Not lost	Lost	no	no	no	no	no	no	no	no	no	no	no	no	no
1	45	3	2	1	no	no	no	no	no	no	no	no	yes	no	no	no	no	no	no	no	no	no	yes	Lost	Lost	yes	no	no	no	no	yes	no	no	yes	no	no	yes	yes	no	no	yes	no	no	no	no	yes	no	no	no
1	30	1	2	1	yes	no	no	yes	no	no	no	no	no	no	no	no	no	no	no	no	no	no	no	Not lost	Not lost	no	no	yes	no	no	yes	no	no	yes	no	no	yes	yes	no	no	yes	no	no	no	no	yes	yes	no	no
2	24	2	1	2	no	no	no	no	no	no	no	no	no	no	yes	no	no	no	no	no	no	no	no	Not lost	Not lost							no	no	no	no	no	no	no
1	30	2	4	2	yes	no	no	no	no	no	no	no	no	no	no	no	no	no	no	no	no	no	no	Not lost	Lost	no	no	yes	yes	yes	yes	no	no	no	no	no	no	yes	yes	no	no	no	no	no	no	no	yes	no	no
2	36	3	2	2	no	no	no	yes	no	no	no	no	no	no	no	no	no	no	no	no	no	no	no	Not lost	Lost	no	no	no	no	no	no	no	yes	no	no	no	yes	yes	no	no	no	yes	no	no	no	yes	yes	no	no
1	32	2	2	2	no	no	no	no	yes	no	no	no	no	no	no	no	no	no	no	no	no	no	no	Lost	Lost	yes	no	no	yes	no	yes	yes	no	yes	no	yes	yes	yes	no	no	no	no	yes	no	no	yes	no	no	yes
2	35	3	2	1	no	no	no	yes	no	no	no	no	no	no	no	no	no	no	no	no	no	no	no	Lost	Lost	no	no	yes	yes	no	yes	yes	no	yes	no	no	yes	yes	no	yes	no	no	no	no	no	yes	yes	no	no
1	26	2	2	1	no	no	no	no	no	no	no	no	no	no	no	no	no	no	no	no	no	sale staff	no	Lost	Lost	yes	yes	no	no	no	yes	no	no	yes	no	no	yes	yes	no	no	no	no	yes	no	yes	yes	yes	no	no
1	43	1	2	2	yes	no	no	no	no	no	no	no	no	no	no	no	no	no	no	no	no	no	no	Not lost	Not lost	no	no	yes	yes	no	yes	no	no	no	no	no	no	yes	no	no	yes	no	no	no	no	yes	no	no	yes
1	26	1	2	1	yes	no	no	no	no	no	no	no	no	no	no	no	no	no	no	no	no	no	no	Not lost	Not lost	no	no	no	no	no	no	no	no	no	no	no	no	no
1	45	1	2	1	yes	no	no	no	no	no	no	no	no	no	yes	no	no	no	no	no	no	no	no	Not lost	Lost	yes	no	no	no	no	yes	yes	no	no	no	no	yes	yes	no	no	yes	no	no	no	no	yes	yes	no	no
1	50	1	4	1	no	no	no	no	no	no	no	no	no	no	yes	no	no	no	no	no	no	yes	yes	Lost	Lost	yes	yes	yes	yes	yes	yes	yes	no	yes	no	no	yes	yes	yes	no	yes	no	no	yes	no	yes	no	yes	no
2	42	1	2	1	no	no	no	no	no	no	no	no	no	no	no	no	no	no	no	no	yes	no	no	Not lost	Not lost	no	no	yes	no	no	yes	yes	no	no	no	no	yes	yes	no	no	yes	no	yes	no	no	yes	no	yes	yes
2	34	1	2	1	no	no	no	no	no	no	no	no	no	no	no	no	no	no	no	no	yes	no	no	Not lost	Not lost	no	no	no	no	no	no	no	no	no	no	no	no	no
2	34	1	2	1	no	no	no	no	no	no	no	no	no	no	no	no	no	no	no	no	yes	no	no	Not lost	Not lost	no	no	no	no	no	no	no	no	no	no	no	no	no
1	37	2	1	2	no	no	no	no	no	no	no	no	yes	no	no	no	no	no	no	no	no	no	no	Not lost	Lost							no	no	no	no	no	no	no
2	36	1	2	1	yes	no	no	no	no	no	no	no	no	no	no	no	no	no	no	no	no	no	no	Lost	Lost	no	no	no	no	no	no	no	no	no	no	no	no	no
2	37	1	2	1	no	no	no	yes	no	no	no	no	no	no	no	no	no	no	no	no	no	no	no	Lost	Lost	no	no	no	no	no	no	no	no	no	no	no	no	no
2	29	2	2	1	no	no	no	no	no	no	no	no	no	no	no	no	no	no	no	no	no	yes	no	Not lost	Not lost	no	no	no	no	no	no	no	no	no	no	no	no	no
2	29	1	3	1	no	no	no	yes	no	no	no	no	no	no	no	no	no	no	no	no	no	no	no	Lost	Lost	no	no	no	no	no	no	no	no	no	no	no	no	no
2	38	1	4	1	no	no	no	no	no	no	no	no	no	no	no	yes	no	no	no	no	no	no	no	Not lost	Not lost	yes	yes	yes	no	no	yes	yes	no	yes	no	no	yes	yes	yes	no	no	no	no	no	no	no	yes	no	no
1	29	3	2	1	no	no	no	no	no	no	no	no	no	no	yes	no	no	no	no	no	no	yes	yes	Lost	Lost	no	yes	no	no	no	yes	yes	yes	yes	no	yes	yes	yes	yes	no	yes	no	yes	yes	no	yes	no	no	no
1	24	3	3	1	no	no	no	no	no	yes	no	no	no	no	no	no	no	no	no	no	no	no	no	Not lost	Not lost	no	no	no	no	no	no	yes	no	no	no	no	yes	yes	yes	no	no	no	no	yes	no	yes	no	yes	no
1	35	3	4	1	no	no	no	no	no	no	no	no	yes	no	yes	no	no	no	no	no	no	no	no	Not lost	Lost	yes	yes	yes	yes	yes	yes	yes	no	no	no	no	yes	yes	no	no	yes	no	no	no	no	yes	no	no	yes
2	32	1	2	2	yes	no	no	no	no	no	no	no	no	no	no	no	no	no	no	no	no	no	yes	Lost	Lost	no	no	no	no	no	no	no	no	no	no	no	no	no
2	45	1	2	1	no	no	no	yes	no	no	no	no	no	no	no	no	no	no	no	no	no	no	no	Lost	Lost	no	no	no	no	no	no	no	no	no	no	no	no	no
2	43	3	2	1	no	no	no	no	no	no	no	no	yes	no	no	no	no	no	no	no	no	no	no	Not lost	Lost	no	no	no	no	no	no	no	no	no	yes	no	yes	yes	no	no	yes	no	no	no	no	yes	no	yes	no
1	52	2	4	2	no	no	no	no	no	no	no	no	yes	no	yes	no	no	no	no	no	no	no	no	Not lost	Not lost	no	no	no	no	no	no	no	no	no	no	no	no	no
2	38	1	2	1	no	no	no	no	yes	no	no	no	no	no	no	no	no	no	no	no	no	no	no	Not lost	Not lost	no	no	no	no	no	no	no	no	no	no	no	no	no
1	26	3	3	1	yes	no	no	no	no	no	no	no	yes	no	no	no	no	no	no	no	no	yes	no	Not lost	Not lost	yes	yes	yes	yes	no	yes	yes	yes	yes	yes	yes	yes	yes	yes	yes	yes	no	yes	yes	no	yes	no	no	no
1	42	3	2	1	no	no	no	no	no	no	yes	no	no	no	no	no	no	no	no	no	no	no	no	Not lost	Lost	no	no	no	no	no	no	no	no	yes	no	yes	yes	yes	yes	no	no	no	no	yes	no	yes	yes	no	no
1	39	3	2	1	no	no	no	no	no	no	no	no	yes	no	no	no	no	no	no	no	no	no	no	Not lost	Not lost	yes	yes	yes	yes	yes	yes	yes	no	yes	yes	yes	yes	yes	no	no	yes	no	no	no	no	yes	yes	no	no
1	30	3	2	1	no	no	no	no	no	no	no	no	no	no	no	no	no	no	no	no	no	yes	yes	Lost	Lost	yes	yes	yes	yes	yes	yes	yes	yes	yes	no	yes	yes	yes	no	yes	yes	no	yes	no	no	yes	no	no	yes
1	30	3	2	1	yes	no	no	no	no	no	no	no	no	yes	no	no	no	no	no	no	no	no	yes	Lost	Lost	yes	no	yes	yes	no	yes	yes	yes	yes	yes	yes	yes	yes	yes	no	no	no	yes	yes	no	yes	yes	no	no
2	50	1	2	2	yes	no	no	no	no	no	no	no	no	no	no	no	no	no	no	no	no	no	no	Lost	Lost	no	no	no	no	no	no	no	no	no	no	no	no	no
1	31	3	2	1	no	no	yes	no	no	no	no	no	yes	no	no	no	no	no	no	no	no	no	no	Lost	Lost	no	no	no	yes	no	yes	no	no	no	no	no	no	yes	no	no	yes	yes	no	no	no	yes	yes	no	no
2	42	3	2	1	no	no	no	no	no	no	no	no	no	no	no	no	no	no	no	yes	no	no	no	Lost	Lost	no	no	no	no	no	no	no	no	yes	no	no	yes	yes	no	no	yes	no	no	no	no	yes	yes	no	no
1	45	1	4	1	no	no	no	no	no	no	no	no	no	no	yes	no	no	no	no	no	no	no	no	Lost	Lost	yes	no	yes	yes	yes	yes	no	no	no	no	no	no	yes	yes	yes	yes	yes	yes	yes	no	yes	no	no	yes
1	29	2	2	1	no	no	no	no	no	no	no	no	yes	no	no	no	no	no	no	no	no	sale staff	no	Lost	Lost	no	no	yes	no	yes	yes	no	no	yes	no	no	yes	yes	yes	yes	no	no	yes	yes	no	yes	no	yes	yes
1	23	3	2	1	no	no	no	no	no	no	no	no	yes	no	no	no	no	no	no	yes	no	no	no	Lost	Lost	no	no	no	no	no	no	no	no	no	no	no	no	no
1	51	1	2	2	yes	no	no	no	no	no	no	no	yes	no	yes	no	no	no	no	no	no	no	no	Lost	Lost	yes	no	yes	yes	yes	yes	no	no	no	no	no	no	yes	no	no	yes	no	no	no	no	yes	yes	no	no
1	25	2	1	2	no	no	no	yes	no	no	no	no	no	no	no	no	no	no	no	no	no	no	yes	Lost	Lost							no	no	no	no	no	no	no
1	40	1	2	1	no	no	no	yes	no	no	no	no	no	no	no	no	no	no	no	no	no	no	no	Lost	Lost	no	no	no	no	no	no	no	no	no	no	no	no	no
1	23	2	2	1	yes	no	no	no	no	no	no	no	no	no	no	no	no	no	no	no	no	no	no	Not lost	Not lost	no	no	no	no	no	no	no	no	no	no	no	no	no
2	28	3	2	2	no	no	no	yes	no	no	no	no	no	no	no	no	no	no	no	no	no	no	no	Not lost	Lost	no	no	no	no	no	no	no	no	yes	no	no	yes	yes	no	no	yes	no	no	no	no	yes	yes	no	no
1	50	1	1	1	no	no	no	no	no	no	no	no	yes	no	no	no	no	no	no	no	no	no	yes	Lost	Lost							no	no	yes	no	no	yes	yes	no	no	yes	no	no	no	no	yes	yes	no	no
1	24	2	1	2	no	no	no	yes	no	no	no	no	no	no	no	no	no	no	no	no	no	no	yes	Lost	Lost							no	no	no	no	no	no	no
2	31	2	4	1	no	no	no	no	no	no	no	no	no	no	no	no	no	no	no	no	no	no	no	Not lost	Not lost	no	no	no	no	no	no	no	no	no	no	no	no	no
1	41	3	2	1	no	no	yes	no	no	no	no	no	no	no	yes	no	no	no	no	no	no	no	no	Not lost	Not lost	no	no	yes	no	yes	yes	no	no	yes	no	yes	yes	yes	yes	yes	yes	no	yes	yes	no	yes	yes	no	no
2	30	2	2	1	yes	no	no	no	no	no	no	no	no	no	no	no	no	no	no	no	no	no	no	Not lost	Lost	no	no	no	no	no	no	no	no	no	no	no	no	no
2	26	3	2	1	no	no	no	no	no	no	no	no	no	no	yes	no	no	no	no	no	no	no	no	Lost	Lost	no	no	no	no	no	no	no	no	no	no	no	no	no
1	42	3	4	1	no	no	no	no	no	no	yes	yes	no	no	no	no	no	no	no	no	no	no	yes	Not lost	Not lost	yes	no	yes	yes	no	yes	no	no	yes	no	no	yes	yes	no	no	no	no	no	no	yes	yes	yes	no	no
1	38	2	2	2	no	no	no	no	no	no	no	no	no	no	yes	no	no	no	no	no	no	no	no	Not lost	Not lost	no	no	no	no	no	no	no	no	no	no	no	no	no
1	28	2	1	1	no	no	no	no	no	no	no	no	yes	no	no	no	no	no	no	no	no	no	no	Not lost	Not lost							no	no	no	no	no	no	no
1	36	3	2	1	no	no	no	no	no	no	no	no	yes	no	yes	no	no	no	no	no	no	sale staff	yes	Lost	Lost	no	no	no	no	no	no	no	no	no	no	no	no	no
1	26	2	1	2	yes	no	no	no	no	no	no	no	no	no	no	no	no	no	no	no	no	no	no	Not lost	Lost							no	no	no	no	no	no	no
2	26	2	2	1	yes	no	no	no	no	no	no	no	no	no	no	no	no	no	no	no	no	no	no	Not lost	Not lost	no	no	no	no	no	no	no	no	no	no	no	no	no
1	26	2	2	1	yes	no	no	no	no	no	no	no	no	no	no	no	no	no	no	no	no	no	no	Not lost	Lost	no	no	no	no	no	no	no	no	no	no	no	no	no
1	35	1	1	1	no	no	no	no	no	no	no	no	yes	no	no	no	no	no	no	no	no	no	yes	Lost	Lost							no	no	yes	no	no	yes	yes	no	no	yes	no	no	no	no	yes	yes	no	no
2	39	3	2	2	yes	no	no	no	no	no	no	no	no	no	no	no	no	no	no	no	no	no	no	Not lost	Not lost	no	no	no	no	no	no	no	no	no	no	no	no	no
1	37	2	2	1	no	no	no	no	no	no	no	no	no	no	no	no	no	no	no	no	no	sale staff	no	Not lost	Lost	no	no	no	no	no	no	no	no	yes	no	no	yes	yes	yes	no	no	no	no	no	no	no	yes	no	no
1	37	3	2	1	no	no	no	no	no	no	no	yes	no	no	no	no	no	no	no	no	no	no	no	Not lost	Not lost	no	no	no	no	yes	yes	no	no	no	no	no	no	yes	no	yes	no	no	no	no	no	yes	yes	no	no
1	42	1	2	2	yes	no	no	no	yes	no	no	no	no	no	no	no	no	no	no	no	no	no	no	Lost	Lost	no	no	no	no	no	no	no	no	no	no	no	no	no
2	36	2	4	1	no	no	no	no	no	no	no	no	no	no	no	no	yes	no	no	no	no	no	no	Not lost	Not lost	no	no	no	no	no	no	no	no	no	no	no	no	no
1	42	3	2	1	no	no	no	no	no	no	no	no	no	no	yes	no	no	no	no	no	no	no	no	Not lost	Not lost	no	no	no	no	no	no	yes	no	no	no	no	yes	yes	yes	no	no	no	no	no	no	no	yes	no	no
1	31	2	1	2	yes	no	no	no	no	no	no	no	no	no	no	no	no	no	no	no	no	no	no	Not lost	Lost							no	no	no	no	no	no	no
1	24	2	2	1	no	no	no	no	no	no	no	no	no	no	no	no	no	no	no	no	no	sale staff	no	Not lost	Not lost	no	no	no	no	no	no	no	no	no	no	no	no	no
1	46	3	2	1	no	no	yes	no	no	no	no	no	no	no	no	no	no	no	no	no	no	no	no	Not lost	Lost	no	no	no	no	yes	yes	no	no	no	yes	yes	yes	yes	no	no	no	no	yes	no	no	yes	yes	no	no
1	40	3	2	1	no	no	no	no	no	no	no	no	yes	no	yes	no	no	no	no	no	no	no	yes	Lost	Lost	yes	no	yes	yes	no	yes	no	no	no	no	no	no	yes	yes	no	yes	no	no	yes	no	yes	no	no	yes
1	21	2	1	2	no	no	no	no	no	no	no	no	yes	no	no	no	no	no	no	no	no	no	no	Not lost	Not lost							no	no	no	no	no	no	no
1	30	1	2	2	yes	no	no	no	no	no	no	no	no	no	no	no	no	no	no	no	no	no	yes	Lost	Lost	no	no	yes	yes	no	yes	no	yes	yes	yes	yes	yes	yes	no	no	yes	no	no	no	yes	yes	no	no	no
1	37	3	2	2	no	no	no	no	no	no	yes	yes	no	no	no	no	no	no	no	no	no	no	yes	Not lost	Not lost	no	no	no	no	no	no	no	no	no	no	no	no	no
1	28	3	1	1	no	no	no	no	no	no	yes	no	no	no	no	no	no	no	no	no	no	no	yes	Not lost	Lost							no	no	no	no	yes	yes	yes	no	yes	yes	no	no	no	no	yes	no	yes	no
1	23	1	1	2	no	no	no	yes	no	no	no	no	no	no	no	no	no	no	no	no	no	no	no	Lost	Lost							no	no	no	no	no	no	no
2	21	2	1	1	no	no	no	no	no	no	no	no	no	no	no	no	no	no	no	no	no	sale staff	no	Not lost	Lost							no	no	no	no	no	no	no
1	22	2	1	2	yes	no	no	no	no	no	no	no	no	no	no	no	no	no	no	no	no	no	no	Not lost	Lost							no	no	no	no	yes	yes	yes	yes	no	no	no	no	no	no	no	yes	no	no
2	21	2	2	1	no	no	no	no	no	no	no	no	no	no	no	no	no	no	no	no	no	sale staff	no	Not lost	Lost	no	no	no	no	no	no	no	no	no	no	no	no	no
2	25	2	1	1	no	no	no	no	no	no	no	no	no	no	no	no	no	no	no	no	no	sale staff	no	Not lost	Lost							no	no	no	no	no	no	no
1	30	3	3	2	no	no	no	no	no	no	no	no	yes	no	no	no	no	no	no	no	no	no	yes	Lost	Lost	no	no	no	no	no	no	yes	no	yes	no	no	yes	yes	yes	yes	no	no	no	yes	no	yes	yes	no	no
1	47	2	2	2	no	no	no	yes	no	no	no	no	no	no	no	no	no	no	no	no	no	no	yes	Lost	Lost	no	no	no	no	no	no	no	no	no	no	no	no	no
2	32	2	2	2	no	no	no	no	no	no	no	no	no	no	no	no	no	no	no	no	no	sale staff	no	Not lost	Lost	no	no	no	no	no	no	no	no	no	no	no	no	no
1	36	2	2	2	yes	no	no	no	no	no	no	no	no	no	no	no	no	no	no	no	no	no	no	Not lost	Lost	no	no	no	no	no	no	no	no	no	no	no	no	no
1	52	2	2	2	yes	no	no	no	no	no	no	no	no	no	no	no	no	no	no	no	no	no	yes	Lost	Lost	no	no	no	no	no	no	no	no	no	no	no	no	no
1	36	1	4	1	no	no	no	no	no	no	no	no	no	no	yes	no	no	no	no	no	no	no	no	Not lost	Not lost	no	no	yes	yes	yes	yes	no	no	no	no	no	no	yes	yes	yes	yes	yes	yes	yes	no	yes	no	no	yes
2	36	2	2	1	no	no	no	no	no	no	no	no	no	no	no	no	no	no	no	no	no	sale staff	no	Not lost	Lost	no	no	no	no	no	no	no	no	no	no	no	no	no
1	32	1	2	2	no	no	no	yes	no	no	no	no	no	no	no	no	no	no	no	no	no	no	no	Lost	Lost	no	no	no	no	no	no	no	no	no	no	no	no	no
1	37	1	2	1	yes	yes	no	no	no	no	no	no	no	no	yes	no	no	no	no	yes	no	no	yes	Lost	Lost	no	no	no	no	no	no	yes	no	yes	no	no	yes	yes	no	no	yes	no	no	no	no	yes	no	no	no
1	30	1	2	2	no	no	no	no	no	no	no	no	no	no	yes	no	no	no	no	no	no	no	no	Not lost	Not lost	no	no	no	no	no	no	no	no	no	no	no	no	no
1	28	1	2	1	no	no	no	no	no	no	no	no	no	no	yes	no	no	no	no	no	no	no	no	Lost	Lost	no	no	no	no	no	no	no	no	no	no	no	no	no
1	34	2	4	1	no	no	no	no	no	no	no	no	yes	no	no	no	no	no	no	no	no	no	no	Not lost	Not lost	no	no	no	no	no	no	no	no	no	no	no	no	no
1	35	2	2	1	no	no	no	no	no	no	no	no	no	no	no	no	no	no	no	no	no	sale staff	no	Not lost	Lost	no	no	no	no	no	no	no	no	yes	no	no	yes	yes	yes	yes	no	no	no	yes	no	yes	no	no	yes
1	32	2	2	1	no	no	no	no	no	no	no	no	no	no	no	no	no	no	no	no	no	yes	no	Not lost	Not lost	no	no	no	no	no	no	no	no	no	no	no	no	no
2	26	2	1	2	yes	no	no	no	no	no	no	no	no	no	no	no	no	no	no	no	no	no	no	Not lost	Lost							no	no	yes	no	no	yes	yes	yes	yes	no	no	no	yes	no	yes	yes	no	no
2	30	3	2	2	yes	no	no	no	no	no	no	no	no	no	yes	no	no	no	no	no	no	no	no	Lost	Lost	no	no	no	no	no	no	no	no	no	no	no	no	no
1	39	3	3	1	no	no	no	no	no	no	no	no	yes	no	no	yes	no	no	no	no	no	no	no	Lost	Lost	yes	no	yes	no	no	yes	yes	no	yes	no	no	yes	yes	no	no	no	no	yes	no	no	yes	yes	no	no
2	45	3	4	1	yes	no	no	no	no	no	no	no	no	no	no	no	no	no	no	no	no	no	yes	Lost	Lost	yes	no	yes	yes	yes	yes	no	no	no	no	no	no	yes	no	no	yes	no	no	no	no	yes	yes	no	no
1	44	3	2	2	no	no	no	no	no	no	no	no	yes	no	no	no	no	no	no	no	no	no	yes	Lost	Lost	yes	no	yes	yes	no	yes	no	no	yes	yes	yes	yes	yes	yes	yes	no	no	yes	yes	no	yes	yes	no	no
1	36	3	2	1	no	no	no	no	no	yes	yes	yes	no	no	no	no	no	no	no	no	no	no	no	Not lost	Not lost	yes	yes	no	no	no	yes	no	no	no	no	no	no	yes	yes	no	yes	no	no	yes	no	yes	no	no	yes
1	30	3	2	1	no	yes	no	no	no	no	no	yes	yes	no	yes	no	no	no	no	no	no	no	no	Not lost	Lost	no	no	no	no	no	no	no	no	no	no	no	no	no
2	35	3	3	1	yes	no	no	no	no	no	no	no	no	no	no	no	no	no	no	no	no	no	no	Not lost	Not lost	no	no	no	no	no	no	no	no	no	no	no	no	no
1	40	1	2	1	no	no	no	no	no	no	no	no	no	no	yes	no	no	no	no	no	no	no	no	Not lost	Not lost	no	no	no	no	no	no	no	no	no	no	no	no	no
2	36	3	2	2	no	no	no	no	no	no	no	no	no	no	no	no	no	no	no	no	no	sale staff	no	Not lost	Not lost	no	no	no	no	no	no	no	no	no	no	no	no	no
2	24	2	2	1	yes	no	no	no	no	no	no	no	no	no	no	no	no	no	no	no	no	no	no	Not lost	Not lost	no	no	no	no	no	no	no	no	yes	no	no	yes	yes	yes	no	no	no	no	no	no	no	yes	no	no
2	24	2	1	1	yes	no	no	no	no	no	no	no	no	no	no	no	no	no	no	no	no	no	no	Not lost	Not lost							no	no	no	no	no	no	no
1	21	2	2	1	no	no	no	no	yes	no	no	no	no	no	no	no	no	no	no	no	no	no	no	Not lost	Lost	no	no	no	no	no	no	yes	no	no	no	no	yes	yes	yes	no	no	no	no	yes	no	yes	yes	no	no
1	27	2	1	1	no	no	no	no	no	no	no	no	no	no	no	no	no	no	no	no	no	sale staff	no	Not lost	Lost							no	no	no	no	no	no	no
2	45	3	4	2	no	no	no	no	no	no	no	no	yes	no	no	no	no	no	no	no	no	no	yes	Not lost	Lost	yes	no	yes	no	no	yes	yes	no	no	no	no	yes	yes	no	no	yes	no	no	no	no	yes	yes	no	no
2	34	3	2	2	yes	no	yes	no	no	no	no	no	yes	no	no	no	no	no	no	no	no	no	no	Not lost	Not lost	yes	no	yes	no	yes	yes	yes	no	yes	yes	no	yes	yes	no	yes	yes	no	yes	no	no	yes	yes	yes	no
2	44	3	2	1	no	no	no	yes	no	no	no	no	no	no	no	no	no	no	no	no	no	no	no	Lost	Lost	no	no	no	no	no	no	no	no	no	no	no	no	no
1	25	2	1	2	yes	no	no	no	no	no	no	no	no	no	no	no	no	no	no	no	no	no	no	Not lost	Not lost							no	no	no	no	no	no	no
1	35	2	2	1	yes	no	no	no	no	no	no	no	no	no	no	no	no	no	no	no	no	no	no	Not lost	Not lost	no	no	no	no	no	no	no	no	yes	no	no	yes	yes	no	no	yes	no	no	no	no	yes	yes	no	no
1	19	2	1	2	yes	no	no	no	no	no	no	no	no	no	no	no	no	no	no	no	no	no	no	Not lost	Not lost							no	no	no	no	no	no	no
1	25	2	2	2	yes	no	no	no	no	no	no	no	no	no	no	no	no	no	no	no	no	no	no	Not lost	Not lost	no	no	no	no	no	no	no	no	no	no	no	no	no
1	26	2	2	2	yes	no	no	no	no	no	no	no	no	no	no	no	no	no	no	no	no	no	no	Not lost	Lost	no	no	no	no	no	no	no	no	no	no	no	no	no
1	31	2	2	2	no	no	no	no	no	no	no	no	no	no	no	no	no	no	no	no	no	sale staff	no	Lost	Lost	no	no	yes	no	no	yes	yes	no	yes	no	no	yes	yes	no	no	yes	no	yes	no	no	yes	no	no	yes
2	25	3	2	2	no	no	no	no	no	no	no	no	no	no	yes	no	no	no	no	no	no	no	yes	Lost	Lost	yes	no	yes	yes	yes	yes	no	no	no	no	no	no	yes	no	no	no	no	yes	no	no	yes	yes	no	no
1	28	3	1	2	no	no	no	no	no	yes	no	no	no	no	no	no	no	no	no	no	no	no	no	Not lost	Not lost							no	no	no	no	no	no	no
2	40	3	2	2	no	no	no	yes	yes	no	no	no	no	no	no	no	no	no	no	no	no	no	no	Not lost	Not lost	no	no	no	yes	yes	yes	no	no	no	no	no	no	yes	no	no	yes	no	no	no	no	yes	yes	no	no
2	30	2	2	1	yes	no	no	no	no	no	no	no	no	no	no	no	no	no	no	no	no	no	no	Not lost	Not lost	no	no	no	no	no	no	no	no	yes	no	no	yes	yes	yes	no	no	no	no	no	no	no	yes	no	no
1	32	3	2	1	no	no	no	no	no	no	no	no	yes	no	no	no	no	no	no	no	no	yes	no	Not lost	Not lost	no	yes	no	yes	no	yes	yes	no	no	yes	yes	yes	yes	no	yes	no	no	no	no	no	yes	yes	no	no
1	43	3	2	2	no	no	no	yes	no	yes	yes	no	no	no	yes	no	no	no	no	no	no	no	no	Lost	Lost	yes	no	no	yes	no	yes	yes	no	no	no	no	yes	yes	yes	no	yes	no	no	yes	no	yes	no	yes	no
2	37	2	2	2	yes	no	no	no	no	no	no	no	no	no	no	no	no	no	no	no	no	no	no	Not lost	Not lost	no	no	no	no	no	no	no	no	no	no	no	no	no
2	30	2	2	2	no	no	no	no	no	no	no	no	no	no	yes	no	no	no	no	no	no	sale staff	no	Not lost	Not lost	no	no	no	no	no	no	no	no	no	no	no	no	no
1	22	2	2	1	no	no	no	no	no	no	no	no	no	no	no	no	no	no	no	no	no	yes	no	Not lost	Not lost	no	no	no	no	no	no	no	no	no	no	no	no	no
2	40	2	4	1	no	no	no	no	no	no	no	no	no	no	yes	no	no	no	no	no	no	no	no	Not lost	Not lost	no	no	no	no	no	no	no	no	no	no	no	no	no
2	24	2	1	1	no	no	no	no	yes	no	no	no	no	no	no	no	no	no	no	no	no	no	no	Not lost	Not lost							no	no	no	no	no	no	no
1	46	3	2	1	yes	no	yes	no	no	no	no	no	yes	no	no	no	no	no	no	no	no	no	yes	Lost	Lost	no	no	no	no	no	no	no	no	no	yes	no	yes	yes	no	no	yes	no	no	no	no	yes	no	yes	no
2	32	3	2	1	no	no	no	no	no	no	no	no	no	no	no	no	no	no	no	no	no	sale staff	no	Not lost	Not lost	no	no	no	yes	no	yes	no	no	yes	no	no	yes	yes	no	no	yes	no	no	no	no	yes	yes	no	no
2	34	3	2	2	yes	no	no	no	no	no	no	no	yes	no	no	no	no	no	no	no	no	no	no	Not lost	Not lost	no	no	no	no	no	no	no	no	no	no	no	no	no
2	26	2	2	1	yes	no	no	no	no	no	no	no	no	no	no	no	no	no	no	no	no	no	no	Not lost	Lost	no	no	no	no	no	no	no	no	no	no	no	no	no
1	27	3	3	1	no	no	no	no	no	no	yes	no	no	no	no	no	no	no	no	no	no	no	yes	Not lost	Lost	no	no	no	no	no	no	yes	yes	yes	yes	yes	yes	yes	yes	yes	no	no	no	yes	no	yes	yes	no	no
2	30	2	1	1	no	no	no	no	no	no	no	no	no	no	yes	no	no	no	no	no	no	no	no	Not lost	Not lost							no	no	no	no	no	no	no
1	26	1	2	1	yes	no	no	no	no	no	no	no	no	no	no	no	no	no	no	no	no	no	no	Not lost	Lost	no	no	no	no	no	no	no	no	no	no	no	no	no
1	23	1	2	1	no	no	no	no	no	no	no	no	no	no	yes	no	no	no	no	no	no	no	no	Not lost	Not lost	no	no	no	no	no	no	no	no	no	no	no	no	no
1	24	2	3	2	yes	no	no	no	no	no	no	no	no	no	no	no	no	no	no	no	no	no	yes	Not lost	Lost	no	no	no	no	no	no	no	no	no	no	no	no	no
1	36	1	2	1	yes	no	no	no	no	no	no	no	no	no	no	no	no	no	no	no	no	no	no	Lost	Lost	yes	yes	no	no	no	yes	no	no	no	no	yes	yes	yes	yes	yes	yes	yes	yes	yes	no	yes	no	no	yes
1	34	1	2	2	no	no	no	no	no	no	no	no	no	no	yes	no	no	no	no	no	no	no	no	Not lost	Not lost	no	no	no	no	no	no	no	no	no	no	no	no	no
1	32	1	2	2	no	no	no	no	no	no	no	no	no	no	yes	no	no	no	no	no	no	no	no	Not lost	Not lost	no	no	no	no	no	no	no	no	no	no	no	no	no
2	32	2	2	2	no	yes	no	no	yes	no	no	no	yes	no	no	no	no	no	no	no	no	sale staff	no	Not lost	Not lost	no	no	no	no	no	no	no	no	no	no	no	no	no
1	58	1	4	1	yes	no	no	no	no	no	no	no	no	no	no	no	no	no	no	no	no	no	no	Not lost	Lost	no	no	no	yes	yes	yes	yes	no	no	no	no	yes	yes	no	no	no	no	yes	no	yes	yes	yes	no	no
2	43	3	4	1	no	no	no	no	no	no	no	no	yes	no	no	no	no	no	no	no	no	no	no	Lost	Lost	yes	yes	yes	yes	yes	yes	yes	no	no	no	no	yes	yes	yes	no	yes	no	no	yes	no	yes	yes	no	no
2	39	3	2	2	no	yes	no	no	no	no	no	no	no	no	no	no	no	no	no	no	no	no	no	Not lost	Not lost	yes	yes	yes	yes	yes	yes	yes	no	yes	no	yes	yes	yes	yes	no	yes	yes	yes	yes	no	yes	no	no	yes
2	25	2	2	1	no	no	no	no	no	no	no	no	no	no	no	no	no	no	no	no	no	sale staff	no	Not lost	Not lost	no	no	no	no	no	no	no	no	no	no	no	no	no
2	55	3	2	2	no	no	no	no	no	no	no	no	no	no	yes	no	no	no	no	no	no	no	no	Not lost	Lost	yes	yes	yes	yes	yes	yes	no	no	yes	no	no	yes	yes	no	no	no	no	yes	no	no	yes	no	yes	no
1	25	1	4	2	no	no	no	no	no	no	no	no	no	no	yes	no	no	no	no	no	no	no	no	Not lost	Lost	yes	yes	yes	yes	yes	yes	no	no	no	no	yes	yes	yes	yes	yes	yes	yes	yes	yes	no	yes	no	no	yes
2	55	3	2	1	no	no	yes	no	no	no	no	no	no	no	no	no	no	no	no	no	no	yes	no	Not lost	Lost	no	no	no	no	no	no	no	no	no	no	no	no	no
1	44	1	2	1	no	no	no	no	no	no	no	no	no	no	yes	no	no	no	no	no	no	no	no	Not lost	Lost	yes	no	yes	no	no	yes	no	no	no	no	no	no	yes	yes	no	no	no	no	yes	no	yes	yes	no	no
2	28	2	2	1	yes	no	no	yes	yes	no	no	no	no	no	no	no	no	no	no	no	no	no	no	Not lost	Not lost	no	no	no	no	no	no	no	no	no	no	no	no	no
1	50	1	4	1	no	no	no	yes	no	no	no	no	no	no	no	no	no	no	no	no	no	no	no	Not lost	Not lost	no	no	no	no	no	no	no	no	no	no	no	no	no
2	30	2	2	1	no	no	no	no	no	no	no	no	no	no	yes	no	no	no	no	no	no	no	no	Not lost	Lost	no	no	no	no	no	no	no	no	no	no	no	no	no
2	50	2	2	2	no	no	no	no	no	no	no	no	no	no	yes	no	no	no	no	no	no	no	no	Not lost	Not lost	no	no	no	no	no	no	no	no	yes	no	no	yes	yes	yes	no	no	no	no	no	no	no	yes	no	no
1	32	2	2	1	yes	no	no	no	no	no	no	no	no	no	no	no	no	no	no	no	no	no	no	Not lost	Lost	no	no	no	no	no	no	no	no	no	no	no	no	no
2	58	3	2	1	no	no	no	no	no	no	no	no	yes	no	no	no	no	no	no	no	no	no	no	Lost	Lost	no	no	no	no	no	no	no	no	no	no	no	no	no
1	23	1	2	1	no	no	no	no	no	no	no	no	no	no	yes	no	no	no	no	no	no	no	no	Not lost	Not lost	no	no	no	no	no	no	no	no	no	no	no	no	no
1	26	1	2	1	no	no	no	no	no	no	no	no	no	no	yes	no	no	no	no	no	no	no	no	Not lost	Not lost	no	no	no	no	no	no	no	no	no	no	no	no	no
2	28	3	2	1	yes	yes	no	no	no	no	no	no	no	no	no	no	no	no	no	no	no	no	no	Not lost	Not lost	no	no	no	no	no	no	no	no	no	no	no	no	no
1	32	2	2	1	no	no	no	no	no	no	no	no	no	no	no	no	no	no	no	no	no	sale staff	no	Not lost	Not lost	no	no	no	no	no	no	yes	no	no	no	no	yes	yes	yes	no	no	no	no	yes	no	yes	yes	no	no
1	40	2	4	1	yes	no	no	no	no	no	no	no	no	no	no	no	no	no	no	no	no	no	no	Not lost	Not lost	no	no	yes	no	no	yes	no	no	yes	no	no	yes	yes	no	no	yes	no	no	no	no	yes	yes	no	no
1	20	2	1	1	yes	no	no	no	no	no	no	no	no	no	no	no	no	no	no	no	no	no	no	Not lost	Not lost							no	no	no	no	no	no	no
1	41	3	2	1	no	no	no	no	no	yes	no	no	no	no	no	no	no	no	no	no	no	no	no	Not lost	Lost	yes	no	no	no	no	yes	yes	no	no	no	no	yes	yes	yes	no	no	no	no	yes	no	yes	no	no	yes
2	40	3	2	1	no	no	no	no	no	no	no	no	yes	no	no	no	no	no	no	no	no	no	no	Lost	Lost	no	no	no	no	no	no	no	no	no	no	no	no	no
1	39	3	3	1	no	no	yes	no	no	no	no	no	yes	no	no	no	no	no	no	no	no	no	no	Lost	Lost	no	yes	no	yes	yes	yes	yes	no	no	no	yes	yes	yes	no	yes	yes	no	yes	no	no	yes	no	yes	no
2	49	3	2	1	no	no	no	yes	no	no	no	no	no	no	no	no	no	no	no	no	no	no	no	Lost	Lost	yes	no	no	no	no	yes	no	no	no	no	no	no	yes	yes	no	no	no	no	no	no	no	yes	no	no
2	27	3	2	2	no	yes	no	no	yes	no	no	yes	yes	no	no	no	no	no	no	no	no	no	no	Not lost	Not lost	no	no	yes	yes	no	yes	no	no	no	no	no	no	yes	yes	no	no	no	no	no	no	no	yes	no	no
2	33	2	2	1	yes	no	no	no	no	no	no	no	no	no	no	no	no	no	no	no	no	no	no	Not lost	Not lost	no	no	no	no	no	no	no	no	no	no	no	no	no
[truncated: 62 more columns]
